# Supplementary material for: Ethnicity/caste and child anthropometric outcomes in India using the National Family Heath Survey 2015–16 and 2019–21
Source: PLoS One. 2024 Dec 10;19(12):e0311092. doi: 10.1371/journal.pone.0311092 (PMC11630627; doi:10.1371/journal.pone.0311092)
Supplement: S1 Data — (XLSX) [file pone.0311092.s002.xlsx]

## Sheet: Sheet1
respondent_age	respondent_age_group	State	household_location	Education_Level_mother	Household_Religion	Sex_HH_Head	Wealth_Index	BMI_Women	Anemia_Women	Birth_Order	Child_Sex	Child_Primary_Caregiver	Antenatal_Visits	Child_Birthweight	Occurrence_Diarhhea	Occurence_Fever	Height_Age_SD	Weight_Age_SD	Weight_Height_SD	Child_Age_Months	age_group	birth_order	normal_bw	fever_or_diarrhea	HH_FemaleHead	ANC_4	bmi_mother	mothers_age	HAZ	WAZ	WHZ	stunting	wasting	underweight	overweight	maternal_edu	Religion	Social_Category	year
27	25-29	assam	urban	higher	hindu	male	richest	2805	not anemic	1	male	respondent	2	2700	no	no	-134	-169	-126	9	2	1	1	0	0	0	3	2	-1.34	-1.69	-1.26	0	0	0	0	3	1	3	0
20	20-24	madhya pradesh	urban	primary	hindu	male	poorer	1692	not anemic	2	male	respondent	1	2500	no	yes	-120	-156	-136	41	6	2	1	1	0	0	1	2	-1.2	-1.56	-1.36	0	0	0	0	1	1	2	0
20	20-24	west bengal	rural	secondary	muslim	male	poorer	1783	mild	2	female	respondent	7	2600	no	yes	-245	-152	-45	19	4	2	1	1	0	1	1	2	-2.45	-1.52	-0.45	1	0	0	0	2	2	1	0
26	25-29	haryana	urban	secondary	hindu	male	richer	2842	not anemic	2	male	respondent	3	3000	no	no	-135	-5	99	35	5	2	1	0	0	0	3	2	-1.35	-0.05	0.99	0	0	0	0	2	1	1	0
30	30-34	uttar pradesh	rural	secondary	hindu	male	middle	2968	mild	4	male	respondent	2	2600	no	yes	-205	-188	-111	42	6	3	1	1	0	0	3	2	-2.05	-1.88	-1.11	1	0	0	0	2	1	2	0
27	25-29	maharashtra	urban	higher	hindu	male	richest	1711	not anemic	2	male	respondent	9	2500	no	no	-166	-202	-170	31	5	2	1	0	0	1	1	2	-1.66	-2.02	-1.7	0	0	1	0	3	1	1	0
21	20-24	bihar	urban	secondary	hindu	male	richer	1891	mild	1	female	respondent	2	3300	no	no	76	-89	-168	9	2	1	1	0	0	0	2	2	0.76	-0.89	-1.68	0	0	0	0	2	1	2	0
28	25-29	maharashtra	rural	secondary	hindu	male	richer	2238	not anemic	1	male	respondent	10	3000	no	no	85	20	-37	37	6	1	1	0	0	1	2	2	0.85	0.2	-0.37	0	0	0	0	2	1	2	0
32	30-34	meghalaya	rural	primary	christian	male	poorer	2418	mild	4	female	respondent	5	3200	no	no	5	45	63	7	2	3	1	0	0	1	2	2	0.05	0.45	0.63	0	0	0	0	1	4	4	0
35	35-39	haryana	rural	primary	hindu	male	middle	1937	mild	4	female	respondent	4	3000	no	no	-206	-200	-122	11	2	3	1	0	0	1	2	3	-2.06	-2	-1.22	1	0	0	0	1	1	3	0
25	25-29	uttar pradesh	rural	secondary	hindu	male	poorest	1726	not anemic	1	male	respondent	2	2500	no	no	-265	-179	-31	50	7	1	1	0	0	0	1	2	-2.65	-1.79	-0.31	1	0	0	0	2	1	3	0
34	30-34	assam	rural	secondary	muslim	male	poorer	2100	not anemic	1	male	respondent	no antenatal visits	3000	no	no	-345	-290	-125	57	7	1	1	0	0	0	2	2	-3.45	-2.9	-1.25	1	0	1	0	2	2	1	0
27	25-29	tamil nadu	urban	secondary	hindu	male	middle	1727	not anemic	2	male	respondent	9	3000	no	no	-114	-208	-216	16	3	2	1	0	0	1	1	2	-1.14	-2.08	-2.16	0	1	1	0	2	1	2	0
33	30-34	chhattisgarh	rural	no education	hindu	male	poorest	2001	mild	5	female	respondent	3	2000	no	no	-263	-331	-243	31	5	3	0	0	0	0	2	2	-2.63	-3.31	-2.43	1	1	1	0	1	1	4	0
25	25-29	uttar pradesh	urban	higher	hindu	male	richest	2534	not anemic	1	male	respondent	3	2500	no	no	99	29	-35	25	5	1	1	0	0	0	3	2	0.99	0.29	-0.35	0	0	0	0	3	1	3	0
34	30-34	rajasthan	rural	no education	hindu	male	poorest	2164	not anemic	5	female	respondent	no antenatal visits	1000	no	no	-322	-291	-134	51	7	3	0	0	0	0	2	2	-3.22	-2.91	-1.34	1	0	1	0	1	1	3	0
35	35-39	assam	rural	secondary	hindu	male	richer	2270	not anemic	2	female	respondent	2	1800	no	no	-89	-64	-14	58	7	2	0	0	0	0	2	3	-0.89	-0.64	-0.14	0	0	0	0	2	1	1	0
26	25-29	manipur	rural	primary	christian	male	poorer	1757	mild	1	male	respondent	3	3500	no	no	-237	-170	-57	38	6	1	1	0	0	0	1	2	-2.37	-1.7	-0.57	1	0	0	0	1	4	3	0
31	30-34	gujarat	rural	secondary	hindu	male	richer	2388	not anemic	1	female	respondent	7	3200	no	no	184	180	110	43	6	1	1	0	0	1	2	2	1.84	1.8	1.1	0	0	0	1	2	1	2	0
23	20-24	rajasthan	rural	secondary	muslim	male	middle	2682	not anemic	2	female	respondent	4	2000	no	no	-165	-40	51	13	3	2	0	0	0	1	3	2	-1.65	-0.4	0.51	0	0	0	0	2	2	2	0
27	25-29	uttar pradesh	rural	higher	hindu	male	poorest	1946	not anemic	3	male	respondent	3	2500	no	no	-348	-232	-65	12	3	3	1	0	0	0	2	2	-3.48	-2.32	-0.65	1	0	1	0	3	1	3	0
26	25-29	andaman and nicobar islands	urban	secondary	hindu	male	richer	2906	moderate	2	female	respondent	12	2700	no	no	-118	-59	3	32	5	2	1	0	0	1	3	2	-1.18	-0.59	0.03	0	0	0	0	2	1	1	0
42	40-44	bihar	rural	no education	hindu	male	poorest	1928	not anemic	5	male	respondent	no antenatal visits	3000	no	no	-235	-203	-109	36	6	3	1	0	0	0	2	3	-2.35	-2.03	-1.09	1	0	1	0	1	1	3	0
20	20-24	odisha	urban	secondary	hindu	male	richest	2027	mild	1	female	respondent	4	3000	yes, last two weeks	yes	-3	63	88	16	3	1	1	1	0	1	2	2	-0.03	0.63	0.88	0	0	0	0	2	1	2	0
23	20-24	haryana	rural	primary	hindu	male	richest	1806	moderate	2	female	respondent	3	2700	no	yes	40	-114	-191	19	4	2	1	1	0	0	1	2	0.4	-1.14	-1.91	0	0	0	0	1	1	3	0
28	25-29	rajasthan	urban	primary	hindu	male	richer	1819	mild	3	male	respondent	1	4150	no	no	28	-123	-210	34	5	3	1	0	0	0	1	2	0.28	-1.23	-2.1	0	1	0	0	1	1	1	0
25	25-29	madhya pradesh	urban	secondary	hindu	male	richest	2559	not anemic	1	female	respondent	4	3500	no	yes	-10	46	66	21	4	1	1	1	0	1	3	2	-0.1	0.46	0.66	0	0	0	0	2	1	1	0
29	25-29	kerala	urban	secondary	christian	male	richer	2366	not anemic	2	male	respondent	12	2800	no	yes	-179	-189	-135	28	5	2	1	1	0	1	2	2	-1.79	-1.89	-1.35	0	0	0	0	2	4	1	0
45	45-49	meghalaya	rural	no education	christian	male	poorer	1858	moderate	8	male	respondent	2	3000	no	no	-501	-253	78	43	6	3	1	0	0	0	2	3	-5.01	-2.53	0.78	1	0	1	0	1	4	4	0
23	20-24	odisha	rural	higher	hindu	male	richest	2448	mild	1	male	respondent	7	3200	no	no	-114	-176	-174	38	6	1	1	0	0	1	2	2	-1.14	-1.76	-1.74	0	0	0	0	3	1	2	0
40	40-44	tamil nadu	rural	higher	hindu	male	richest	3434	mild	2	male	respondent	15	3100	no	no	-239	-263	-211	18	4	2	1	0	0	1	3	3	-2.39	-2.63	-2.11	1	1	1	0	3	1	2	0
26	25-29	bihar	rural	secondary	hindu	male	poorest	1807	moderate	3	male	respondent	no antenatal visits	4000	no	no	-111	-102	-60	40	6	3	1	0	0	0	1	2	-1.11	-1.02	-0.6	0	0	0	0	2	1	1	0
26	25-29	jharkhand	rural	no education	hindu	male	poorest	1778	mild	2	female	respondent	2	3000	no	no	-314	-248	-80	45	6	2	1	0	0	0	1	2	-3.14	-2.48	-0.8	1	0	1	0	1	1	4	0
44	40-44	delhi	urban	no education	muslim	male	richest	2030	severe	11	female	respondent	no antenatal visits	2500	no	no	-234	-254	-164	55	7	3	1	0	0	0	2	3	-2.34	-2.54	-1.64	1	0	1	0	1	2	1	0
27	25-29	haryana	rural	secondary	hindu	male	richest	2695	mild	2	male	respondent	9	2750	no	no	-350	-268	-98	32	5	2	1	0	0	1	3	2	-3.5	-2.68	-0.98	1	0	1	0	2	1	2	0
23	20-24	madhya pradesh	rural	secondary	hindu	male	richer	2091	mild	2	male	respondent	no antenatal visits	2000	no	no	-163	-239	-228	31	5	2	0	0	0	0	2	2	-1.63	-2.39	-2.28	0	1	1	0	2	1	2	0
20	20-24	bihar	rural	no education	hindu	male	poorest	2065	mild	1	male	respondent	2	1500	yes, last two weeks	no	-487	-268	-3	15	3	1	0	1	0	0	2	2	-4.87	-2.68	-0.03	1	0	1	0	1	1	2	0
23	20-24	chandigarh	urban	secondary	muslim	male	richest	2333	moderate	1	female	respondent	6	2100	no	no	-182	-82	14	21	4	1	0	0	0	1	2	2	-1.82	-0.82	0.14	0	0	0	0	2	2	2	0
27	25-29	uttarakhand	rural	secondary	hindu	male	middle	1727	mild	1	female	respondent	30	3000	no	no	-92	-128	-97	8	2	1	1	0	0	1	1	2	-0.92	-1.28	-0.97	0	0	0	0	2	1	1	0
26	25-29	chhattisgarh	rural	secondary	hindu	male	middle	2414	not anemic	2	male	respondent	4	2800	no	no	-25	-66	-81	25	5	2	1	0	0	1	2	2	-0.25	-0.66	-0.81	0	0	0	0	2	1	1	0
29	25-29	madhya pradesh	urban	higher	sikh	male	richest	2156	moderate	1	female	respondent	8	2500	no	no	29	-28	-67	47	6	1	1	0	0	1	2	2	0.29	-0.28	-0.67	0	0	0	0	3	3	1	0
30	30-34	madhya pradesh	rural	higher	hindu	male	middle	2613	mild	2	male	respondent	3	2500	no	no	280	-118	-407	41	6	2	1	0	0	0	3	2	2.8	-1.18	-4.07	0	1	0	0	3	1	1	0
30	30-34	bihar	rural	no education	hindu	male	poorest	1817	not anemic	4	female	respondent	no antenatal visits	3000	no	no	-95	-242	-275	16	3	3	1	0	0	0	1	2	-0.95	-2.42	-2.75	0	1	1	0	1	1	2	0
22	20-24	madhya pradesh	rural	primary	hindu	male	poorer	1931	not anemic	2	male	respondent	1	1500	no	no	-142	-200	-177	11	2	2	0	0	0	0	2	2	-1.42	-2	-1.77	0	0	0	0	1	1	3	0
28	25-29	madhya pradesh	urban	secondary	hindu	male	richest	1675	not anemic	4	male	respondent	5	2300	no	no	-232	-213	-122	28	5	3	0	0	0	1	1	2	-2.32	-2.13	-1.22	1	0	1	0	2	1	3	0
26	25-29	chhattisgarh	urban	secondary	muslim	female	richest	1981	mild	1	male	respondent	4	3000	no	no	-173	-47	82	44	6	1	1	0	1	1	2	2	-1.73	-0.47	0.82	0	0	0	0	2	2	1	0
27	25-29	rajasthan	rural	primary	muslim	male	middle	2112	mild	3	female	respondent	3	3000	no	no	-45	-63	-58	22	4	3	1	0	0	0	2	2	-0.45	-0.63	-0.58	0	0	0	0	1	2	2	0
33	30-34	kerala	rural	secondary	hindu	male	middle	2130	not anemic	2	female	respondent	10	3400	no	no	-4	-33	-49	37	6	2	1	0	0	1	2	2	-0.04	-0.33	-0.49	0	0	0	0	2	1	2	0
26	25-29	haryana	urban	secondary	hindu	male	richer	1925	not anemic	2	male	respondent	3	3400	no	yes	-153	-114	-37	45	6	2	1	1	0	0	2	2	-1.53	-1.14	-0.37	0	0	0	0	2	1	2	0
22	20-24	uttar pradesh	rural	secondary	hindu	male	richer	1910	not anemic	1	male	respondent	no antenatal visits	2500	no	no	-335	-475	-473	19	4	1	1	0	0	0	2	2	-3.35	-4.75	-4.73	1	1	1	0	2	1	2	0
29	25-29	maharashtra	rural	secondary	hindu	male	richer	1926	mild	2	male	respondent	7	3500	no	no	-242	-95	85	54	7	2	1	0	0	1	2	2	-2.42	-0.95	0.85	1	0	0	0	2	1	2	0
42	40-44	uttar pradesh	rural	no education	hindu	male	poorer	2079	not anemic	5	male	respondent	no antenatal visits	3000	no	no	-131	-199	-192	59	7	3	1	0	0	0	2	3	-1.31	-1.99	-1.92	0	0	0	0	1	1	3	0
21	20-24	karnataka	rural	secondary	hindu	male	middle	2190	mild	2	female	respondent	7	3500	no	no	-228	-200	-122	18	4	2	1	0	0	1	2	2	-2.28	-2	-1.22	1	0	0	0	2	1	2	0
39	35-39	uttar pradesh	rural	no education	hindu	male	poorest	2011	not anemic	6	female	respondent	3	3500	yes, last two weeks	yes	-271	-353	-277	39	6	3	1	1	0	0	2	3	-2.71	-3.53	-2.77	1	1	1	0	1	1	3	0
28	25-29	nagaland	urban	secondary	christian	male	richest	1717	not anemic	1	male	respondent	4	3500	no	no	-196	-61	49	21	4	1	1	0	0	1	1	2	-1.96	-0.61	0.49	0	0	0	0	2	4	4	0
20	20-24	odisha	rural	primary	hindu	male	poorest	2180	not anemic	1	female	respondent	6	3000	yes, last two weeks	no	-74	-134	-135	39	6	1	1	1	0	1	2	2	-0.74	-1.34	-1.35	0	0	0	0	1	1	4	0
27	25-29	tamil nadu	urban	secondary	hindu	male	richer	2285	moderate	1	male	respondent	14	3280	no	no	-302	-319	-232	25	5	1	1	0	0	1	2	2	-3.02	-3.19	-2.32	1	1	1	0	2	1	3	0
31	30-34	madhya pradesh	urban	primary	hindu	male	middle	2052	not anemic	2	male	respondent	3	2500	no	no	-238	-299	-254	36	6	2	1	0	0	0	2	2	-2.38	-2.99	-2.54	1	1	1	0	1	1	2	0
25	25-29	madhya pradesh	rural	secondary	hindu	male	poorer	1921	mild	5	male	respondent	3	2500	no	no	-348	-331	-221	24	5	3	1	0	0	0	2	2	-3.48	-3.31	-2.21	1	1	1	0	2	1	3	0
20	20-24	west bengal	urban	secondary	muslim	male	middle	2392	not anemic	1	female	respondent	7	3100	no	yes	-155	-40	42	14	3	1	1	1	0	1	2	2	-1.55	-0.4	0.42	0	0	0	0	2	2	2	0
29	25-29	punjab	rural	secondary	sikh	male	richer	2385	moderate	1	male	respondent	6	3500	yes, last two weeks	no	-18	-45	-50	14	3	1	1	1	0	1	2	2	-0.18	-0.45	-0.5	0	0	0	0	2	3	3	0
27	25-29	maharashtra	rural	secondary	hindu	male	middle	2178	not anemic	2	female	respondent	no antenatal visits	2900	no	no	-105	-83	-28	48	7	2	1	0	0	0	2	2	-1.05	-0.83	-0.28	0	0	0	0	2	1	2	0
25	25-29	punjab	rural	primary	muslim	male	richer	2293	mild	2	male	respondent	6	2500	no	no	9	27	35	47	6	2	1	0	0	1	2	2	0.09	0.27	0.35	0	0	0	0	1	2	2	0
35	35-39	delhi	urban	secondary	hindu	male	richest	1923	not anemic	4	female	respondent	6	2000	no	no	-262	-101	55	25	5	3	0	0	0	1	2	3	-2.62	-1.01	0.55	1	0	0	0	2	1	1	0
32	30-34	manipur	rural	secondary	muslim	female	middle	2083	mild	4	male	respondent	5	3100	no	no	-63	-100	-102	27	5	3	1	0	1	1	2	2	-0.63	-1	-1.02	0	0	0	0	2	2	1	0
21	20-24	madhya pradesh	rural	secondary	hindu	female	middle	1750	mild	1	female	respondent	no antenatal visits	2800	no	no	-140	-103	-50	18	4	1	1	0	1	0	1	2	-1.4	-1.03	-0.5	0	0	0	0	2	1	2	0
36	35-39	odisha	urban	secondary	hindu	male	richest	2675	moderate	1	female	respondent	8	2800	no	no	-68	-7	38	36	6	1	1	0	0	1	3	3	-0.68	-0.07	0.38	0	0	0	0	2	1	2	0
23	20-24	maharashtra	rural	secondary	hindu	male	middle	1957	mild	2	female	respondent	4	2500	no	yes	-65	-179	-210	28	5	2	1	1	0	1	2	2	-0.65	-1.79	-2.1	0	1	0	0	2	1	2	0
18	15-19	madhya pradesh	rural	secondary	muslim	male	middle	1902	moderate	1	female	respondent	3	3500	no	no	215	182	118	8	2	1	1	0	0	0	2	1	2.15	1.82	1.18	0	0	0	1	2	2	2	0
27	25-29	bihar	rural	no education	hindu	female	poorest	2018	not anemic	4	male	respondent	no antenatal visits	4500	no	no	-112	-131	-103	42	6	3	1	0	1	0	2	2	-1.12	-1.31	-1.03	0	0	0	0	1	1	2	0
21	20-24	bihar	rural	primary	hindu	male	poorest	1901	mild	1	male	respondent	2	2000	no	no	-238	-310	-268	33	5	1	0	0	0	0	2	2	-2.38	-3.1	-2.68	1	1	1	0	1	1	2	0
21	20-24	manipur	rural	secondary	hindu	female	middle	2005	mild	1	female	respondent	12	2800	no	no	-73	-99	-87	20	4	1	1	0	1	1	2	2	-0.73	-0.99	-0.87	0	0	0	0	2	1	3	0
23	20-24	rajasthan	rural	higher	hindu	male	richer	1826	mild	1	female	respondent	no antenatal visits	2000	no	no	-31	-106	-125	18	4	1	0	0	0	0	1	2	-0.31	-1.06	-1.25	0	0	0	0	3	1	2	0
32	30-34	bihar	urban	no education	hindu	female	poorest	1823	mild	3	male	respondent	no antenatal visits	2000	yes, last two weeks	yes	-374	-343	-191	58	7	3	0	1	1	0	1	2	-3.74	-3.43	-1.91	1	0	1	0	1	1	2	0
19	15-19	bihar	rural	secondary	hindu	female	middle	1442	moderate	1	male	respondent	no antenatal visits	2750	no	no	-431	-391	-250	27	5	1	1	0	1	0	1	1	-4.31	-3.91	-2.5	1	1	1	0	2	1	1	0
22	20-24	rajasthan	urban	secondary	muslim	male	richest	1989	not anemic	2	female	respondent	9	2500	no	no	-287	-113	99	7	2	2	1	0	0	1	2	2	-2.87	-1.13	0.99	1	0	0	0	2	2	1	0
31	30-34	himachal pradesh	rural	secondary	hindu	male	richest	2006	not anemic	1	male	respondent	5	3500	no	yes	-45	-51	-41	34	5	1	1	1	0	1	2	2	-0.45	-0.51	-0.41	0	0	0	0	2	1	1	0
31	30-34	punjab	urban	secondary	hindu	male	richest	2469	mild	2	female	respondent	no antenatal visits	2200	yes, last two weeks	yes	-190	-169	-76	59	7	2	0	1	0	0	2	2	-1.9	-1.69	-0.76	0	0	0	0	2	1	3	0
28	25-29	manipur	rural	secondary	hindu	male	richer	2495	not anemic	2	female	respondent	8	3400	no	no	-243	-150	-34	22	4	2	1	0	0	1	2	2	-2.43	-1.5	-0.34	1	0	0	0	2	1	1	0
30	30-34	telangana	rural	secondary	hindu	male	middle		mild	2	female	respondent	2	3500	no	no	-223	-63	56	15	3	2	1	0	0	0	3	2	-2.23	-0.63	0.56	1	0	0	0	2	1	3	0
35	35-39	uttar pradesh	rural	no education	hindu	male	middle	2140	not anemic	5	male	respondent	2	2500	no	yes	0	-68	-100	39	6	3	1	1	0	0	2	3	0	-0.68	-1	0	0	0	0	1	1	2	0
29	25-29	uttarakhand	rural	higher	hindu	male	richest	2375	not anemic	1	female	respondent	3	2500	yes, last two weeks	yes	3	-94	-146	30	5	1	1	1	0	0	2	2	0.03	-0.94	-1.46	0	0	0	0	3	1	1	0
27	25-29	telangana	rural	secondary	hindu	male	middle	2052	moderate	2	male	respondent	5	2500	no	no	-87	-93	-61	55	7	2	1	0	0	1	2	2	-0.87	-0.93	-0.61	0	0	0	0	2	1	2	0
23	20-24	odisha	urban	higher	christian	male	middle	2133	mild	1	male	respondent	6	3000	no	no	13	-62	-111	54	7	1	1	0	0	1	2	2	0.13	-0.62	-1.11	0	0	0	0	3	4	3	0
22	20-24	madhya pradesh	rural	secondary	hindu	male	middle	2199	mild	2	male	respondent	3	3000	no	no	-181	-158	-70	8	2	2	1	0	0	0	2	2	-1.81	-1.58	-0.7	0	0	0	0	2	1	4	0
26	25-29	madhya pradesh	rural	higher	hindu	male	richest	2459	not anemic	2	female	respondent	4	3500	no	no	43	-35	-76	16	3	2	1	0	0	1	2	2	0.43	-0.35	-0.76	0	0	0	0	3	1	1	0
25	25-29	arunachal pradesh	rural	no education	hindu	male	poorest	1801	moderate	1	male	respondent	4	3500	no	no	136	-122	-247	11	2	1	1	0	0	1	1	2	1.36	-1.22	-2.47	0	1	0	0	1	1	1	0
25	25-29	tamil nadu	rural	primary	hindu	female	middle	1957	not anemic	1	male	respondent	12	2900	no	no	322	-38	-229	11	2	1	1	0	1	1	2	2	3.22	-0.38	-2.29	0	1	0	0	1	1	2	0
25	25-29	uttar pradesh	urban	secondary	hindu	male	richest	2320	not anemic	2	male	respondent	1	3000	no	no	-15	-231	-309	15	3	2	1	0	0	0	2	2	-0.15	-2.31	-3.09	0	1	1	0	2	1	3	0
30	30-34	gujarat	rural	no education	hindu	male	poorer	1900	mild	2	female	respondent	5	3000	no	yes	169	127	78	12	3	2	1	1	0	1	2	2	1.69	1.27	0.78	0	0	0	0	1	1	3	0
30	30-34	gujarat	rural	secondary	hindu	male	middle	2162	not anemic	2	male	respondent	7	2500	no	no	-512	-306	6	41	6	2	1	0	0	1	2	2	-5.12	-3.06	0.06	1	0	1	0	2	1	3	0
22	20-24	jharkhand	rural	secondary	hindu	male	poorer	1580	not anemic	2	male	respondent	3	3300	yes, last two weeks	yes	-61	-199	-227	9	2	2	1	1	0	0	1	2	-0.61	-1.99	-2.27	0	1	0	0	2	1	2	0
24	20-24	puducherry	rural	secondary	hindu	female	richer	2480	not anemic	1	male	respondent	30	2600	yes, last two weeks	no	-153	-153	-94	58	7	1	1	1	1	1	2	2	-1.53	-1.53	-0.94	0	0	0	0	2	1	2	0
24	20-24	tamil nadu	urban	secondary	hindu	male	richer	2397	not anemic	2	male	respondent	9	3000	no	no	417	90	-110	12	3	2	1	0	0	1	2	2	4.17	0.9	-1.1	0	0	0	0	2	1	2	0
33	30-34	rajasthan	urban	no education	muslim	male	poorest	2355	not anemic	5	female	respondent	no antenatal visits	3000	no	no	-330	-250	-61	59	7	3	1	0	0	0	2	2	-3.3	-2.5	-0.61	1	0	1	0	1	2	2	0
34	30-34	rajasthan	urban	higher	hindu	male	richest	2560	mild	1	male	respondent	5	3500	no	no	-124	-157	-126	51	7	1	1	0	0	1	3	2	-1.24	-1.57	-1.26	0	0	0	0	3	1	1	0
24	20-24	uttar pradesh	urban	no education	muslim	male	richer	2357	not anemic	2	male	respondent	4	1500	yes, last two weeks	yes	-234	-175	-88	19	4	2	0	1	0	1	2	2	-2.34	-1.75	-0.88	1	0	0	0	1	2	1	0
26	25-29	madhya pradesh	rural	secondary	hindu	male	poorest	2116	mild	3	female	respondent	2	2500	no	no	-126	-281	-307	15	3	3	1	0	0	0	2	2	-1.26	-2.81	-3.07	0	1	1	0	2	1	2	0
37	35-39	karnataka	rural	secondary	hindu	male	middle	2731	mild	3	male	respondent	8	3000	no	no	-284	-277	-166	53	7	3	1	0	0	1	3	3	-2.84	-2.77	-1.66	1	0	1	0	2	1	2	0
25	25-29	chhattisgarh	urban	higher	hindu	male	richest	2052	not anemic	1	male	respondent	4	3000	no	yes	-284	-247	-126	30	5	1	1	1	0	1	2	2	-2.84	-2.47	-1.26	1	0	1	0	3	1	2	0
30	30-34	chhattisgarh	rural	secondary	hindu	male	poorest	2068	not anemic	4	female	respondent	no antenatal visits	2500	no	no	-193	-212	-140	51	7	3	1	0	0	0	2	2	-1.93	-2.12	-1.4	0	0	1	0	2	1	2	0
26	25-29	chhattisgarh	urban	secondary	hindu	male	richest	2328	not anemic	1	female	respondent	8	3400	no	no	12	-12	-33	34	5	1	1	0	0	1	2	2	0.12	-0.12	-0.33	0	0	0	0	2	1	1	0
28	25-29	andhra pradesh	rural	no education	hindu	male	poorer	1643	moderate	2	male	respondent	6	3500	no	no	-198	-286	-264	54	7	2	1	0	0	1	1	2	-1.98	-2.86	-2.64	0	1	1	0	1	1	3	0
34	30-34	mizoram	rural	secondary	christian	male	middle	2528	not anemic	1	female	respondent	2	2700	no	no	-288	-283	-188	17	3	1	1	0	0	0	3	2	-2.88	-2.83	-1.88	1	0	1	0	2	4	4	0
24	20-24	west bengal	rural	no education	hindu	male	poorest	1920	mild	3	female	respondent	9	2500	no	no	-56	-120	-129	48	7	3	1	0	0	1	2	2	-0.56	-1.2	-1.29	0	0	0	0	1	1	3	0
25	25-29	tamil nadu	urban	higher	hindu	male	richest	2222	moderate	2	male	respondent	6	3500	no	no	279	-141	-445	47	6	2	1	0	0	1	2	2	2.79	-1.41	-4.45	0	1	0	0	3	1	2	0
21	20-24	punjab	rural	primary	sikh	male	richer	1807	not anemic	1	female	respondent	4	2500	no	yes	-185	-150	-86	17	3	1	1	1	0	1	1	2	-1.85	-1.5	-0.86	0	0	0	0	1	3	3	0
26	25-29	uttar pradesh	urban	secondary	hindu	male	richest	2537	not anemic	2	male	respondent	6	2500	yes, last two weeks	no	-277	-229	-108	28	5	2	1	1	0	1	3	2	-2.77	-2.29	-1.08	1	0	1	0	2	1	2	0
36	35-39	jammu and kashmir	urban	higher	buddhist/neo-buddhist	male	richer	2253	mild	3	male	respondent	12	2500	no	no	-5	16	24	11	2	3	1	0	0	1	2	3	-0.05	0.16	0.24	0	0	0	0	3	5	4	0
36	35-39	kerala	rural	secondary	hindu	female	middle	2253	not anemic	2	female	respondent	14	2700	no	no	-325	-418	-327	30	5	2	1	0	1	1	2	3	-3.25	-4.18	-3.27	1	1	1	0	2	1	2	0
27	25-29	rajasthan	urban	higher	jain	male	richest	1932	not anemic	1	female	respondent	6	2800	no	no	-200	-304	-266	25	5	1	1	0	0	1	2	2	-2	-3.04	-2.66	0	1	1	0	3	1	1	0
22	20-24	assam	rural	secondary	hindu	male	poorer	2136	mild	2	male	respondent	3	2000	no	no	-157	29	139	11	2	2	0	0	0	0	2	2	-1.57	0.29	1.39	0	0	0	1	2	1	3	0
27	25-29	kerala	rural	secondary	christian	female	richer	2363	not anemic	2	female	respondent	25	2900	no	no	-314	-85	129	29	5	2	1	0	1	1	2	2	-3.14	-0.85	1.29	1	0	0	1	2	4	2	0
23	20-24	meghalaya	rural	primary	christian	male	poorer	2082	not anemic	2	male	respondent	3	3200	no	no	-289	-144	-9	18	4	2	1	0	0	0	2	2	-2.89	-1.44	-0.09	1	0	0	0	1	4	4	0
25	25-29	manipur	rural	primary	christian	male	poorer	1893	mild	1	male	respondent	4	3300	no	no	118	102	64	9	2	1	1	0	0	1	2	2	1.18	1.02	0.64	0	0	0	0	1	4	4	0
24	20-24	madhya pradesh	rural	primary	hindu	female	poorer	1972	mild	1	female	respondent	no antenatal visits	2500	no	no	56	-96	-170	16	3	1	1	0	1	0	2	2	0.56	-0.96	-1.7	0	0	0	0	1	1	3	0
23	20-24	kerala	rural	higher	hindu	male	richest	1856	mild	1	female	respondent	7	2800	yes, last two weeks	no	-138	-105	-44	26	5	1	1	1	0	1	2	2	-1.38	-1.05	-0.44	0	0	0	0	3	1	2	0
24	20-24	haryana	urban	higher	hindu	male	richest	2340	not anemic	2	female	respondent	15	3000	no	no	-267	73	339	6	2	2	1	0	0	1	2	2	-2.67	0.73	3.39	1	0	0	1	3	1	1	0
20	20-24	west bengal	urban	secondary	hindu	male	richer	1684	mild	1	female	respondent	5	3200	no	no	-29	-177	-239	48	7	1	1	0	0	1	1	2	-0.29	-1.77	-2.39	0	1	0	0	2	1	3	0
25	25-29	uttar pradesh	rural	secondary	hindu	male	poorer	2182	mild	2	male	respondent	3	2800	no	no	-338	-167	63	55	7	2	1	0	0	0	2	2	-3.38	-1.67	0.63	1	0	0	0	2	1	1	0
21	20-24	madhya pradesh	urban	secondary	muslim	male	middle	1888	not anemic	1	male	respondent	8	2500	no	no	-249	-100	22	18	4	1	1	0	0	1	2	2	-2.49	-1	0.22	1	0	0	0	2	2	4	0
27	25-29	maharashtra	urban	secondary	hindu	male	richer	2340	mild	3	female	respondent	6	2000	no	no	-75	-46	-14	28	5	3	0	0	0	1	2	2	-0.75	-0.46	-0.14	0	0	0	0	2	1	3	0
24	20-24	rajasthan	rural	secondary	hindu	male	richer	1631	not anemic	3	male	respondent	1	2500	no	no	83	-229	-372	7	2	3	1	0	0	0	1	2	0.83	-2.29	-3.72	0	1	1	0	2	1	2	0
22	20-24	haryana	rural	secondary	sikh	male	richest	2222	mild	1	male	respondent	7	3500	yes, last two weeks	yes	-47	-216	-297	53	7	1	1	1	0	1	2	2	-0.47	-2.16	-2.97	0	1	1	0	2	3	1	0
26	25-29	uttar pradesh	rural	secondary	hindu	male	poorer	2025	mild	1	male	respondent	no antenatal visits	3000	no	no	-262	-326	-267	30	5	1	1	0	0	0	2	2	-2.62	-3.26	-2.67	1	1	1	0	2	1	2	0
26	25-29	gujarat	rural	no education	hindu	male	poorer	2045	moderate	2	female	respondent	4	3000	no	no	-178	-210	-172	15	3	2	1	0	0	1	2	2	-1.78	-2.1	-1.72	0	0	1	0	1	1	4	0
30	30-34	chhattisgarh	rural	no education	hindu	male	poorest	1853	not anemic	2	female	respondent	3	2500	no	no	-387	-340	-165	26	5	2	1	0	0	0	2	2	-3.87	-3.4	-1.65	1	0	1	0	1	1	2	0
23	20-24	odisha	rural	no education	hindu	male	poorest	1712	mild	3	male	respondent	5	3300	yes, last two weeks	no	-136	-35	35	14	3	3	1	1	0	1	1	2	-1.36	-0.35	0.35	0	0	0	0	1	1	3	0
28	25-29	himachal pradesh	rural	higher	hindu	male	richest	2092	not anemic	1	female	respondent	16	2000	no	no	62	-46	-120	36	6	1	0	0	0	1	2	2	0.62	-0.46	-1.2	0	0	0	0	3	1	1	0
26	25-29	himachal pradesh	rural	secondary	hindu	male	richer	1825	moderate	2	female	respondent	5	3000	no	yes	-192	-235	-178	44	6	2	1	1	0	1	1	2	-1.92	-2.35	-1.78	0	0	1	0	2	1	1	0
31	30-34	jharkhand	rural	secondary	hindu	male	richest	2346	not anemic	1	male	respondent	5	3500	no	no	-4	-82	-120	47	6	1	1	0	0	1	2	2	-0.04	-0.82	-1.2	0	0	0	0	2	1	1	0
31	30-34	assam	urban	secondary	hindu	male	richer	2829	not anemic	2	female	respondent	3	2500	no	no	height out of plausible limits	height out of plausible limits	height out of plausible limits	49	7	2	1	0	0	0	3	2	99.96	99.96	99.96	0	0	0	1	2	1	2	0
28	25-29	tamil nadu	urban	higher	hindu	male	richest	1834	not anemic	1	female	respondent	no antenatal visits	3000	no	no	-60	-75	-58	44	6	1	1	0	0	0	1	2	-0.6	-0.75	-0.58	0	0	0	0	3	1	2	0
29	25-29	gujarat	urban	secondary	hindu	male	richer	2547	moderate	2	female	respondent	8	2500	no	no	-89	-182	-193	29	5	2	1	0	0	1	3	2	-0.89	-1.82	-1.93	0	0	0	0	2	1	2	0
22	20-24	bihar	rural	primary	hindu	female	poorest	1850	not anemic	4	male	respondent	2	3500	no	no	-147	-117	-56	36	6	3	1	0	1	0	2	2	-1.47	-1.17	-0.56	0	0	0	0	1	1	3	0
30	30-34	assam	rural	secondary	hindu	male	poorer	2386	mild	1	male	respondent	5	3500	no	no	23	-40	-90	58	7	1	1	0	0	1	2	2	0.23	-0.4	-0.9	0	0	0	0	2	1	4	0
35	35-39	jammu and kashmir	rural	no education	muslim	female	richer	3723	mild	6	male	respondent	19	3000	no	no	101	126	89	54	7	3	1	0	1	1	3	3	1.01	1.26	0.89	0	0	0	0	1	2	1	0
27	25-29	maharashtra	urban	secondary	hindu	male	richest	1718	moderate	2	female	respondent	7	4000	no	no	-212	-264	-202	42	6	2	1	0	0	1	1	2	-2.12	-2.64	-2.02	1	1	1	0	2	1	1	0
40	40-44	haryana	rural	no education	hindu	male	poorer	1967	mild	5	female	respondent	4	3000	no	no	-285	-221	-69	50	7	3	1	0	0	1	2	3	-2.85	-2.21	-0.69	1	0	1	0	1	1	3	0
23	20-24	gujarat	rural	secondary	muslim	male	middle	1849	not anemic	1	male	respondent	8	4000	no	no	-180	-186	-139	19	4	1	1	0	0	1	1	2	-1.8	-1.86	-1.39	0	0	0	0	2	2	1	0
24	20-24	maharashtra	rural	secondary	hindu	male	poorer	2000	not anemic	3	male	respondent	6	2500	yes, last two weeks	yes	-273	-328	-282	20	4	3	1	1	0	1	2	2	-2.73	-3.28	-2.82	1	1	1	0	2	1	3	0
27	25-29	rajasthan	rural	secondary	muslim	male	middle	1875	mild	4	male	respondent	3	2500	no	no	-184	-240	-209	31	5	3	1	0	0	0	2	2	-1.84	-2.4	-2.09	0	1	1	0	2	2	2	0
30	30-34	meghalaya	rural	secondary	christian	female	richer	2021	mild	4	female	respondent	6	3300	no	yes	-381	-253	-21	35	5	3	1	1	1	1	2	2	-3.81	-2.53	-0.21	1	0	1	0	2	4	4	0
30	30-34	odisha	rural	primary	hindu	male	poorer	2672	moderate	1	female	respondent	9	2200	no	no	-132	-148	-121	15	3	1	0	0	0	1	3	2	-1.32	-1.48	-1.21	0	0	0	0	1	1	3	0
29	25-29	nagaland	rural	primary	christian	female	middle	1965	not anemic	1	female	respondent	no antenatal visits	3500	no	no	210	138	61	8	2	1	1	0	1	0	2	2	2.1	1.38	0.61	0	0	0	0	1	4	4	0
25	25-29	bihar	rural	primary	hindu	female	poorer	1509	mild	1	male	respondent	no antenatal visits	2500	no	no	-266	-184	-35	9	2	1	1	0	1	0	1	2	-2.66	-1.84	-0.35	1	0	0	0	1	1	2	0
32	30-34	maharashtra	urban	secondary	hindu	male	richer	2386	not anemic	2	female	respondent	5	1500	no	no	-144	-154	-103	44	6	2	0	0	0	1	2	2	-1.44	-1.54	-1.03	0	0	0	0	2	1	3	0
23	20-24	rajasthan	rural	secondary	hindu	male	middle	2477	mild	1	female	respondent	7	2700	no	no	-225	-159	-64	20	4	1	1	0	0	1	2	2	-2.25	-1.59	-0.64	1	0	0	0	2	1	3	0
27	25-29	rajasthan	rural	secondary	hindu	male	middle	2244	not anemic	2	female	respondent	2	2500	no	no	-87	-110	-93	37	6	2	1	0	0	0	2	2	-0.87	-1.1	-0.93	0	0	0	0	2	1	2	0
21	20-24	bihar	rural	primary	hindu	male	middle	2005	moderate	1	female	respondent	4	2000	no	no	-336	-255	-112	19	4	1	0	0	0	1	2	2	-3.36	-2.55	-1.12	1	0	1	0	1	1	2	0
24	20-24	punjab	rural	secondary	hindu	male	richer	1850	not anemic	1	male	respondent	4	1500	no	no	-278	-239	-148	16	3	1	0	0	0	1	2	2	-2.78	-2.39	-1.48	1	0	1	0	2	1	3	0
31	30-34	gujarat	rural	no education	hindu	male	middle	2121	mild	4	female	respondent	8	3000	no	no	-2	-158	-226	21	4	3	1	0	0	1	2	2	-0.02	-1.58	-2.26	0	1	0	0	1	1	2	0
31	30-34	bihar	rural	higher	hindu	male	richer	2332	mild	2	male	respondent	no antenatal visits	3000	no	no	-27	-10	12	45	6	2	1	0	0	0	2	2	-0.27	-0.1	0.12	0	0	0	0	3	1	1	0
20	20-24	madhya pradesh	rural	secondary	hindu	male	poorest	1822	mild	1	female	respondent	no antenatal visits	2000	no	no	-244	-218	-126	21	4	1	0	0	0	0	1	2	-2.44	-2.18	-1.26	1	0	1	0	2	1	2	0
20	20-24	uttar pradesh	rural	secondary	hindu	male	poorer	2054	not anemic	1	female	respondent	2	3000	no	no	-234	-211	-133	16	3	1	1	0	0	0	2	2	-2.34	-2.11	-1.33	1	0	1	0	2	1	2	0
28	25-29	karnataka	rural	primary	hindu	male	poorer	1878	moderate	3	male	respondent	9	3300	no	no	-169	-265	-254	21	4	3	1	0	0	1	2	2	-1.69	-2.65	-2.54	0	1	1	0	1	1	4	0
26	25-29	rajasthan	rural	secondary	hindu	male	richest	1900	moderate	2	female	respondent	6	2800	yes, last two weeks	no	472	33	-319	29	5	2	1	1	0	1	2	2	4.72	0.33	-3.19	0	1	0	0	2	1	1	0
41	40-44	haryana	rural	no education	muslim	male	middle	1380	not anemic	7	male	respondent	no antenatal visits	3000	no	no	-246	-364	-344	24	5	3	1	0	0	0	1	3	-2.46	-3.64	-3.44	1	1	1	0	1	2	2	0
25	25-29	uttar pradesh	rural	primary	hindu	male	poorest	2071	mild	4	male	respondent	4	2000	no	no	-208	-96	13	22	4	3	0	0	0	1	2	2	-2.08	-0.96	0.13	1	0	0	0	1	1	2	0
24	20-24	punjab	urban	secondary	sikh	male	richer	1995	moderate	2	female	respondent	4	2500	yes, last two weeks	no	321	-7	-199	9	2	2	1	1	0	1	2	2	3.21	-0.07	-1.99	0	0	0	0	2	3	3	0
25	25-29	rajasthan	rural	secondary	hindu	male	richer	2524	mild	2	male	respondent	5	3000	no	no	-189	-132	-61	17	3	2	1	0	0	1	3	2	-1.89	-1.32	-0.61	0	0	0	0	2	1	1	0
25	25-29	uttarakhand	urban	higher	hindu	male	middle	1749	not anemic	2	female	respondent	1	3000	no	no	293	34	-131	7	2	2	1	0	0	0	1	2	2.93	0.34	-1.31	0	0	0	0	3	1	1	0
27	25-29	madhya pradesh	rural	secondary	hindu	male	richer	2453	not anemic	1	male	respondent	5	1800	no	no	-56	-77	-66	51	7	1	0	0	0	1	2	2	-0.56	-0.77	-0.66	0	0	0	0	2	1	1	0
28	25-29	kerala	urban	secondary	hindu	male	richer	2308	not anemic	2	female	respondent	8	2750	no	no	-192	-201	-124	54	7	2	1	0	0	1	2	2	-1.92	-2.01	-1.24	0	0	1	0	2	1	1	0
28	25-29	uttar pradesh	rural	no education	hindu	male	middle	2430	mild	5	male	respondent	no antenatal visits	2500	no	no	-55	-18	18	35	5	3	1	0	0	0	2	2	-0.55	-0.18	0.18	0	0	0	0	1	1	1	0
23	20-24	meghalaya	rural	secondary	other	female	richer	1940	moderate	1	female	respondent	7	2500	no	no	-315	-119	54	21	4	1	1	0	1	1	2	2	-3.15	-1.19	0.54	1	0	0	0	2	5	4	0
28	25-29	rajasthan	rural	no education	hindu	male	middle	2015	mild	2	female	respondent	1	2700	no	no	-111	-98	-64	12	3	2	1	0	0	0	2	2	-1.11	-0.98	-0.64	0	0	0	0	1	1	2	0
26	25-29	bihar	rural	no education	hindu	female	poorest	1743	not anemic	2	male	respondent	5	3500	no	no	-286	-268	-184	17	3	2	1	0	1	1	1	2	-2.86	-2.68	-1.84	1	0	1	0	1	1	3	0
23	20-24	bihar	rural	secondary	hindu	male	poorest	1691	not anemic	1	male	respondent	3	2500	no	no	-130	-212	-210	46	6	1	1	0	0	0	1	2	-1.3	-2.12	-2.1	0	1	1	0	2	1	1	0
24	20-24	rajasthan	rural	primary	hindu	male	richest	1704	mild	1	male	respondent	1	2500	no	no	98	-125	-266	29	5	1	1	0	0	0	1	2	0.98	-1.25	-2.66	0	1	0	0	1	1	1	0
33	30-34	sikkim	rural	secondary	buddhist/neo-buddhist	male	richer	2207	not anemic	1	male	respondent	5	3000	no	no	306	49	-150	26	5	1	1	0	0	1	2	2	3.06	0.49	-1.5	0	0	0	0	2	5	4	0
30	30-34	tamil nadu	rural	secondary	hindu	male	richer	2568	not anemic	2	male	respondent	5	2800	no	no	-27	-21	-14	24	5	2	1	0	0	1	3	2	-0.27	-0.21	-0.14	0	0	0	0	2	1	2	0
36	35-39	punjab	rural	no education	hindu	male	middle	2091	mild	4	male	respondent	2	2500	no	no	-158	-226	-210	29	5	3	1	0	0	0	2	3	-1.58	-2.26	-2.1	0	1	1	0	1	1	2	0
22	20-24	himachal pradesh	rural	secondary	hindu	female	middle	1818	not anemic	1	male	respondent	3	2500	no	yes	4	-198	-298	24	5	1	1	1	1	0	1	2	0.04	-1.98	-2.98	0	1	0	0	2	1	1	0
33	30-34	rajasthan	rural	primary	hindu	male	poorer	1810	moderate	6	female	respondent	5	2500	no	no	-265	-194	-87	16	3	3	1	0	0	1	1	2	-2.65	-1.94	-0.87	1	0	0	0	1	1	3	0
18	15-19	andhra pradesh	rural	secondary	hindu	male	middle	2112	not anemic	1	male	respondent	9	3000	no	no	-164	-186	-151	18	4	1	1	0	0	1	2	1	-1.64	-1.86	-1.51	0	0	0	0	2	1	2	0
31	30-34	maharashtra	urban	higher	hindu	male	richest	2526	not anemic	2	male	respondent	3	3500	no	no	-77	-79	-48	46	6	2	1	0	0	0	3	2	-0.77	-0.79	-0.48	0	0	0	0	3	1	3	0
26	25-29	madhya pradesh	rural	secondary	hindu	male	richer	2469	not anemic	2	male	respondent	8	1500	no	no	-230	-155	-64	19	4	2	0	0	0	1	2	2	-2.3	-1.55	-0.64	1	0	0	0	2	1	4	0
32	30-34	assam	rural	secondary	hindu	male	middle	1945	not anemic	2	female	respondent	4	3500	no	no	297	-118	-419	39	6	2	1	0	0	1	2	2	2.97	-1.18	-4.19	0	1	0	0	2	1	2	0
25	25-29	madhya pradesh	rural	no education	hindu	male	middle	2354	moderate	1	male	respondent	3	2500	no	no	-200	-102	10	29	5	1	1	0	0	0	2	2	-2	-1.02	0.1	0	0	0	0	1	1	2	0
26	25-29	karnataka	rural	secondary	hindu	male	middle	2017	mild	2	male	respondent	2	2500	no	no	-252	-105	26	22	4	2	1	0	0	0	2	2	-2.52	-1.05	0.26	1	0	0	0	2	1	3	0
26	25-29	uttar pradesh	urban	secondary	hindu	male	richest	1866	mild	2	female	respondent	4	3500	no	no	-213	-287	-227	32	5	2	1	0	0	1	2	2	-2.13	-2.87	-2.27	1	1	1	0	2	1	2	0
23	20-24	rajasthan	rural	secondary	hindu	female	poorest	1694	moderate	2	male	respondent	3	3000	no	no	63	-214	-389	54	7	2	1	0	1	0	1	2	0.63	-2.14	-3.89	0	1	1	0	2	1	4	0
35	35-39	punjab	rural	secondary	sikh	male	richest	2070	not anemic	3	female	respondent	1	2000	yes, last two weeks	no	-218	-247	-170	52	7	3	0	1	0	0	2	3	-2.18	-2.47	-1.7	1	0	1	0	2	3	3	0
32	30-34	uttar pradesh	urban	secondary	muslim	female	richest	2517	not anemic	4	male	respondent	7	2000	no	no	86	-11	-83	33	5	3	0	0	1	1	3	2	0.86	-0.11	-0.83	0	0	0	0	2	2	1	0
29	25-29	uttar pradesh	urban	higher	hindu	male	richest	2722	not anemic	1	male	respondent	7	2700	no	no	-251	-269	-195	41	6	1	1	0	0	1	3	2	-2.51	-2.69	-1.95	1	0	1	0	3	1	3	0
22	20-24	haryana	rural	secondary	hindu	male	richer	1902	mild	1	male	respondent	2	2000	no	yes	-155	28	177	43	6	1	0	1	0	0	2	2	-1.55	0.28	1.77	0	0	0	1	2	1	2	0
25	25-29	uttarakhand	rural	higher	hindu	female	richer	2098	not anemic	2	female	respondent	9	2500	no	yes	-73	3	53	32	5	2	1	1	1	1	2	2	-0.73	0.03	0.53	0	0	0	0	3	1	3	0
20	20-24	jharkhand	rural	primary	hindu	male	middle	2303	moderate	1	female	respondent	8	2900	no	yes	-315	-151	71	8	2	1	1	1	0	1	2	2	-3.15	-1.51	0.71	1	0	0	0	1	1	2	0
24	20-24	rajasthan	rural	secondary	hindu	male	middle	1617	mild	2	male	respondent	4	1500	no	no	-328	-422	-384	14	3	2	0	0	0	1	1	2	-3.28	-4.22	-3.84	1	1	1	0	2	1	2	0
33	30-34	bihar	rural	no education	hindu	male	poorest	2086	mild	4	male	respondent	3	3000	no	no	-148	-195	-176	37	6	3	1	0	0	0	2	2	-1.48	-1.95	-1.76	0	0	0	0	1	1	2	0
20	20-24	andhra pradesh	rural	primary	hindu	male	poorest	1752	not anemic	1	male	respondent	4	2000	no	no	-405	-304	-108	32	5	1	0	0	0	1	1	2	-4.05	-3.04	-1.08	1	0	1	0	1	1	2	0
24	20-24	madhya pradesh	rural	secondary	hindu	male	middle	1574	mild	1	female	respondent	no antenatal visits	2000	yes, last two weeks	yes	-261	-308	-222	11	2	1	0	1	0	0	1	2	-2.61	-3.08	-2.22	1	1	1	0	2	1	4	0
30	30-34	tamil nadu	urban	secondary	hindu	male	richest	2338	mild	2	female	respondent	8	2800	no	no	-78	14	71	23	4	2	1	0	0	1	2	2	-0.78	0.14	0.71	0	0	0	0	2	1	2	0
30	30-34	bihar	urban	secondary	hindu	male	poorer	2224	mild	4	female	respondent	no antenatal visits	2000	no	no	-96	-282	-331	42	6	3	0	0	0	0	2	2	-0.96	-2.82	-3.31	0	1	1	0	2	1	2	0
37	35-39	uttar pradesh	rural	no education	hindu	male	poorest	2552	not anemic	7	female	respondent	no antenatal visits	3000	no	no	-106	-235	-256	36	6	3	1	0	0	0	3	3	-1.06	-2.35	-2.56	0	1	1	0	1	1	3	0
34	30-34	himachal pradesh	urban	secondary	hindu	male	richer	2517	not anemic	2	female	respondent	8	3500	no	no	22	18	11	10	2	2	1	0	0	1	3	2	0.22	0.18	0.11	0	0	0	0	2	1	3	0
35	35-39	uttar pradesh	rural	secondary	hindu	female	richer	2269	not anemic	4	male	respondent	8	5500	no	no	5	49	62	28	5	3	1	0	1	1	2	3	0.05	0.49	0.62	0	0	0	0	2	1	2	0
38	35-39	gujarat	rural	primary	hindu	male	middle	1498	mild	3	female	respondent	10	2500	no	no	-107	-205	-207	23	4	3	1	0	0	1	1	3	-1.07	-2.05	-2.07	0	1	1	0	1	1	2	0
30	30-34	delhi	urban	no education	hindu	male	middle	2318	mild	3	male	respondent	1	2900	yes, last two weeks	no	-96	-180	-197	31	5	3	1	1	0	0	2	2	-0.96	-1.8	-1.97	0	0	0	0	1	1	2	0
21	20-24	tamil nadu	rural	secondary	hindu	male	richer	1931	mild	1	male	respondent	7	2800	no	no	-115	-253	-286	27	5	1	1	0	0	1	2	2	-1.15	-2.53	-2.86	0	1	1	0	2	1	2	0
27	25-29	chhattisgarh	urban	primary	hindu	male	richest	2192	not anemic	4	male	respondent	3	3500	no	no	79	-91	-173	18	4	3	1	0	0	0	2	2	0.79	-0.91	-1.73	0	0	0	0	1	1	4	0
29	25-29	himachal pradesh	rural	secondary	hindu	male	richest	2569	mild	2	male	respondent	3	3000	no	no	-34	-35	-21	45	6	2	1	0	0	0	3	2	-0.34	-0.35	-0.21	0	0	0	0	2	1	1	0
23	20-24	tripura	rural	secondary	hindu	male	poorer	2104	not anemic	1	male	respondent	6	2400	no	no	-207	-162	-72	34	5	1	0	0	0	1	2	2	-2.07	-1.62	-0.72	1	0	0	0	2	1	3	0
23	20-24	andhra pradesh	rural	secondary	hindu	male	richer	2077	severe	1	male	respondent	9	3500	no	no	-148	-115	-65	17	3	1	1	0	0	1	2	2	-1.48	-1.15	-0.65	0	0	0	0	2	1	2	0
32	30-34	uttarakhand	rural	secondary	hindu	female	richer	2976	not anemic	1	female	respondent	11	2500	no	no	-129	-80	0	51	7	1	1	0	1	1	3	2	-1.29	-0.8	0	0	0	0	0	2	1	1	0
26	25-29	madhya pradesh	urban	secondary	hindu	male	richer	1891	mild	3	female	respondent	2	4500	no	no	-190	-316	-300	43	6	3	1	0	0	0	2	2	-1.9	-3.16	-3	0	1	1	0	2	1	2	0
40	40-44	telangana	rural	no education	hindu	male	middle	2489	not anemic	4	female	respondent	6	3000	no	yes	-37	-47	-44	35	5	3	1	1	0	1	2	3	-0.37	-0.47	-0.44	0	0	0	0	1	1	2	0
26	25-29	odisha	rural	secondary	hindu	male	middle	2680	mild	2	male	respondent	6	3500	no	no	38	-20	-45	9	2	2	1	0	0	1	3	2	0.38	-0.2	-0.45	0	0	0	0	2	1	2	0
24	20-24	haryana	rural	higher	hindu	male	richest	1953	mild	1	male	respondent	3	3500	no	no	-66	60	116	12	3	1	1	0	0	0	2	2	-0.66	0.6	1.16	0	0	0	1	3	1	2	0
22	20-24	karnataka	rural	secondary	hindu	male	poorest	1938	not anemic	2	male	respondent	2	2600	no	no	401	41	-226	25	5	2	1	0	0	0	2	2	4.01	0.41	-2.26	0	1	0	0	2	1	3	0
30	30-34	rajasthan	rural	higher	hindu	male	richest	2351	mild	1	female	respondent	9	3000	no	no	-27	-62	-69	40	6	1	1	0	0	1	2	2	-0.27	-0.62	-0.69	0	0	0	0	3	1	1	0
25	25-29	bihar	urban	no education	muslim	male	poorer	2155	mild	6	male	respondent	3	3500	no	yes	-223	-247	-187	22	4	3	1	1	0	0	2	2	-2.23	-2.47	-1.87	1	0	1	0	1	2	2	0
31	30-34	arunachal pradesh	rural	higher	buddhist/neo-buddhist	male	middle	2399	moderate	2	male	respondent	4	2700	no	no	-84	88	183	29	5	2	1	0	0	1	2	2	-0.84	0.88	1.83	0	0	0	1	3	5	1	0
23	20-24	uttar pradesh	rural	secondary	hindu	male	middle	2437	mild	1	female	respondent	4	3000	no	yes	234	-71	-252	7	2	1	1	1	0	1	2	2	2.34	-0.71	-2.52	0	1	0	0	2	1	2	0
24	20-24	gujarat	rural	secondary	hindu	female	middle	1670	mild	2	female	respondent	9	2750	no	no	-229	-144	-16	36	6	2	1	0	1	1	1	2	-2.29	-1.44	-0.16	1	0	0	0	2	1	3	0
29	25-29	jharkhand	urban	higher	muslim	male	richest	2090	not anemic	2	female	respondent	4	3000	no	no	-46	-192	-245	45	6	2	1	0	0	1	2	2	-0.46	-1.92	-2.45	0	1	0	0	3	2	1	0
33	30-34	sikkim	rural	secondary	hindu	male	richer	2273	not anemic	2	male	respondent	4	3000	no	no	-232	-142	-19	31	5	2	1	0	0	1	2	2	-2.32	-1.42	-0.19	1	0	0	0	2	1	1	0
35	35-39	rajasthan	urban	no education	hindu	male	richer	1681	not anemic	4	female	respondent	2	2000	no	no	-111	-233	-248	48	7	3	0	0	0	0	1	3	-1.11	-2.33	-2.48	0	1	1	0	1	1	3	0
35	35-39	rajasthan	rural	no education	hindu	male	middle	3044	moderate	2	male	respondent	5	2500	no	no	-35	37	90	48	7	2	1	0	0	1	3	3	-0.35	0.37	0.9	0	0	0	0	1	1	1	0
23	20-24	bihar	rural	no education	hindu	male	poorest	2035	moderate	2	male	respondent	no antenatal visits	3500	no	no	-444	-329	-81	9	2	2	1	0	0	0	2	2	-4.44	-3.29	-0.81	1	0	1	0	1	1	2	0
42	40-44	rajasthan	urban	secondary	muslim	male	richest	2591	not anemic	4	female	respondent	6	2500	yes, last two weeks	no	-62	-26	6	19	4	3	1	1	0	1	3	3	-0.62	-0.26	0.06	0	0	0	0	2	2	2	0
26	25-29	madhya pradesh	rural	secondary	hindu	male	poorest	1835	moderate	3	female	respondent	3	3600	no	no	-167	-36	56	14	3	3	1	0	0	0	1	2	-1.67	-0.36	0.56	0	0	0	0	2	1	2	0
29	25-29	uttarakhand	rural	secondary	hindu	female	poorer	1909	not anemic	2	female	respondent	3	3000	no	no	-243	-188	-64	29	5	2	1	0	1	0	2	2	-2.43	-1.88	-0.64	1	0	0	0	2	1	1	0
31	30-34	himachal pradesh	rural	secondary	buddhist/neo-buddhist	male	richer	2547	moderate	3	male	respondent	6	3200	no	no	59	-110	-220	43	6	3	1	0	0	1	3	2	0.59	-1.1	-2.2	0	1	0	0	2	5	4	0
32	30-34	bihar	rural	no education	muslim	male	poorer	2115	not anemic	6	female	respondent	5	1000	no	no	-313	-367	-277	13	3	3	0	0	0	1	2	2	-3.13	-3.67	-2.77	1	1	1	0	1	2	2	0
24	20-24	jharkhand	rural	primary	hindu	male	poorer	1662	mild	2	female	respondent	2	2700	no	no	-25	-227	-301	12	3	2	1	0	0	0	1	2	-0.25	-2.27	-3.01	0	1	1	0	1	1	3	0
23	20-24	chhattisgarh	rural	secondary	hindu	male	poorest	1806	not anemic	2	female	respondent	3	3000	no	no	-221	-139	-43	14	3	2	1	0	0	0	1	2	-2.21	-1.39	-0.43	1	0	0	0	2	1	2	0
32	30-34	punjab	rural	primary	hindu	male	middle	2698	mild	1	male	respondent	3	2500	no	yes	-399	-302	-110	32	5	1	1	1	0	0	3	2	-3.99	-3.02	-1.1	1	0	1	0	1	1	3	0
30	30-34	jharkhand	rural	primary	hindu	male	poorest	2054	moderate	4	male	respondent	5	3500	no	no	-86	-159	-162	24	5	3	1	0	0	1	2	2	-0.86	-1.59	-1.62	0	0	0	0	1	1	4	0
27	25-29	jammu and kashmir	urban	no education	muslim	male	middle	1686	mild	3	male	respondent	9	2750	no	no	-215	-137	-42	12	3	3	1	0	0	1	1	2	-2.15	-1.37	-0.42	1	0	0	0	1	2	4	0
29	25-29	madhya pradesh	urban	secondary	hindu	male	richest	2027	mild	1	female	respondent	5	3000	no	no	439	55	-293	37	6	1	1	0	0	1	2	2	4.39	0.55	-2.93	0	1	0	0	2	1	1	0
40	40-44	uttarakhand	rural	higher	hindu	male	richest	2832	mild	3	male	respondent	3	3008	no	no	-83	-82	-48	53	7	3	1	0	0	0	3	3	-0.83	-0.82	-0.48	0	0	0	0	3	1	1	0
25	25-29	gujarat	rural	no education	hindu	male	richer	2392	severe	1	male	respondent	4	3000	no	no	-311	-66	115	22	4	1	1	0	0	1	2	2	-3.11	-0.66	1.15	1	0	0	1	1	1	2	0
30	30-34	maharashtra	urban	higher	hindu	male	richest	2511	not anemic	1	male	respondent	9	3000	no	no	23	-203	-333	42	6	1	1	0	0	1	3	2	0.23	-2.03	-3.33	0	1	1	0	3	1	1	0
39	35-39	meghalaya	urban	higher	hindu	male	richer	2058	mild	1	male	respondent	6	2000	no	no	-149	-194	-161	25	5	1	0	0	0	1	2	3	-1.49	-1.94	-1.61	0	0	0	0	3	1	3	0
35	35-39	tamil nadu	urban	primary	hindu	male	middle	2518	mild	2	male	respondent	5	2700	no	yes	-57	-14	33	47	6	2	1	1	0	1	3	3	-0.57	-0.14	0.33	0	0	0	0	1	1	3	0
32	30-34	odisha	rural	secondary	hindu	male	poorer	2023	mild	4	male	respondent	5	2200	no	no	-237	-179	-69	28	5	3	0	0	0	1	2	2	-2.37	-1.79	-0.69	1	0	0	0	2	1	2	0
31	30-34	sikkim	rural	no education	hindu	male	middle	2188	not anemic	4	male	respondent	5	1700	yes, last two weeks	yes	-454	-274	-44	28	5	3	0	1	0	1	2	2	-4.54	-2.74	-0.44	1	0	1	0	1	1	2	0
40	40-44	uttar pradesh	rural	no education	hindu	male	poorest	2000	mild	6	male	respondent	3	3100	yes, last two weeks	yes	-203	-234	-187	36	6	3	1	1	0	0	2	3	-2.03	-2.34	-1.87	1	0	1	0	1	1	3	0
23	20-24	kerala	rural	secondary	hindu	male	richer	2727	mild	1	female	respondent	9	2800	no	no	-66	-9	26	13	3	1	1	0	0	1	3	2	-0.66	-0.09	0.26	0	0	0	0	2	1	1	0
21	20-24	gujarat	rural	no education	hindu	male	poorest	2166	moderate	2	male	respondent	2	2500	no	no	292	17	-136	10	2	2	1	0	0	0	2	2	2.92	0.17	-1.36	0	0	0	0	1	1	2	0
40	40-44	kerala	rural	higher	hindu	male	richest	2306	not anemic	2	male	respondent	15	2500	no	yes	-13	11	30	49	7	2	1	1	0	1	2	3	-0.13	0.11	0.3	0	0	0	0	3	1	1	0
25	25-29	uttar pradesh	rural	no education	hindu	male	poorest	2404	mild	3	female	respondent	6	1000	no	yes	-61	-237	-293	15	3	3	0	1	0	1	2	2	-0.61	-2.37	-2.93	0	1	1	0	1	1	3	0
32	30-34	bihar	rural	no education	hindu	female	middle	2494	mild	3	male	respondent	1	3000	yes, last two weeks	yes	-51	-91	-79	9	2	3	1	1	1	0	2	2	-0.51	-0.91	-0.79	0	0	0	0	1	1	2	0
25	25-29	tamil nadu	rural	secondary	hindu	male	richer	2161	mild	1	male	respondent	2	2750	no	yes	-75	87	202	50	7	1	1	1	0	0	2	2	-0.75	0.87	2.02	0	0	0	1	2	1	2	0
30	30-34	rajasthan	rural	no education	hindu	male	poorest	2049	not anemic	3	male	respondent	2	2500	yes, last two weeks	no	-195	-356	-383	32	5	3	1	1	0	0	2	2	-1.95	-3.56	-3.83	0	1	1	0	1	1	4	0
38	35-39	tamil nadu	rural	primary	hindu	male	poorest	2075	severe	8	female	respondent	12	2000	no	no	65	-178	-292	13	3	3	0	0	0	1	2	3	0.65	-1.78	-2.92	0	1	0	0	1	1	2	0
25	25-29	uttarakhand	rural	no education	hindu	male	richer	2337	not anemic	3	male	respondent	4	4000	no	no	-210	19	168	11	2	3	1	0	0	1	2	2	-2.1	0.19	1.68	1	0	0	1	1	1	2	0
23	20-24	tamil nadu	urban	secondary	hindu	male	richer	2785	not anemic	1	male	respondent	10	2900	no	no	-420	-96	164	15	3	1	1	0	0	1	3	2	-4.2	-0.96	1.64	1	0	0	1	2	1	2	0
24	20-24	uttarakhand	rural	no education	hindu	male	poorer	2044	moderate	1	male	respondent	1	3500	no	no	height out of plausible limits	height out of plausible limits	height out of plausible limits	37	6	1	1	0	0	0	2	2	99.96	99.96	99.96	0	0	0	1	1	1	4	0
22	20-24	telangana	urban	no education	muslim	male	richer	1770	mild	1	male	respondent	7	3250	no	no	290	69	-86	7	2	1	1	0	0	1	1	2	2.9	0.69	-0.86	0	0	0	0	1	2	2	0
24	20-24	bihar	rural	higher	hindu	male	middle	2149	not anemic	4	male	respondent	no antenatal visits	3500	no	no	-127	-169	-142	10	2	3	1	0	0	0	2	2	-1.27	-1.69	-1.42	0	0	0	0	3	1	2	0
23	20-24	madhya pradesh	urban	secondary	hindu	male	poorer	1898	moderate	1	female	respondent	no antenatal visits	2500	no	no	-167	-225	-185	32	5	1	1	0	0	0	2	2	-1.67	-2.25	-1.85	0	0	1	0	2	1	4	0
25	25-29	chhattisgarh	rural	no education	hindu	male	poorer	2436	not anemic	1	male	respondent	7	2600	no	yes	-248	-279	-217	22	4	1	1	1	0	1	2	2	-2.48	-2.79	-2.17	1	1	1	0	1	1	2	0
18	15-19	manipur	urban	secondary	hindu	female	poorer	1756	not anemic	1	female	respondent	8	2700	no	no	-97	-113	-88	22	4	1	1	0	1	1	1	1	-0.97	-1.13	-0.88	0	0	0	0	2	1	3	0
33	30-34	uttar pradesh	urban	higher	muslim	male	richest	2321	not anemic	1	female	respondent	5	2500	no	no	-221	-163	-72	12	3	1	1	0	0	1	2	2	-2.21	-1.63	-0.72	1	0	0	0	3	2	2	0
29	25-29	jammu and kashmir	rural	secondary	hindu	male	middle	2115	not anemic	3	female	respondent	13	3000	no	no	-328	141	439	9	2	3	1	0	0	1	2	2	-3.28	1.41	4.39	1	0	0	1	2	1	3	0
23	20-24	uttar pradesh	rural	secondary	hindu	male	poorer	3795	mild	1	male	respondent	2	2500	no	no	height out of plausible limits	height out of plausible limits	height out of plausible limits	16	3	1	1	0	0	0	3	2	99.96	99.96	99.96	0	0	0	1	2	1	2	0
26	25-29	rajasthan	rural	secondary	hindu	male	richest	2413	not anemic	2	male	respondent	9	3000	no	no	45	56	43	28	5	2	1	0	0	1	2	2	0.45	0.56	0.43	0	0	0	0	2	1	2	0
31	30-34	manipur	rural	secondary	christian	male	richer	1833	not anemic	4	male	respondent	5	3800	no	no	-230	29	186	13	3	3	1	0	0	1	1	2	-2.3	0.29	1.86	1	0	0	1	2	4	4	0
24	20-24	assam	rural	secondary	christian	female	poorer	2127	mild	1	female	respondent	4	3900	no	no	-211	-155	-33	58	7	1	1	0	1	1	2	2	-2.11	-1.55	-0.33	1	0	0	0	2	4	2	0
19	15-19	bihar	rural	secondary	hindu	male	poorer	2567	not anemic	2	male	respondent	no antenatal visits	3000	no	no	-14	17	34	22	4	2	1	0	0	0	3	1	-0.14	0.17	0.34	0	0	0	0	2	1	2	0
26	25-29	west bengal	urban	secondary	muslim	female	middle	2312	not anemic	1	male	respondent	30	3000	no	no	-127	-140	-112	17	3	1	1	0	1	1	2	2	-1.27	-1.4	-1.12	0	0	0	0	2	2	1	0
24	20-24	bihar	urban	higher	hindu	male	middle	2677	moderate	2	female	respondent	3	3000	no	no	-164	-161	-94	45	6	2	1	0	0	0	3	2	-1.64	-1.61	-0.94	0	0	0	0	3	1	2	0
30	30-34	madhya pradesh	rural	primary	hindu	male	poorest	2326	mild	3	male	respondent	no antenatal visits	3500	no	no	-171	-162	-91	58	7	3	1	0	0	0	2	2	-1.71	-1.62	-0.91	0	0	0	0	1	1	4	0
28	25-29	madhya pradesh	rural	secondary	hindu	male	poorer	1825	not anemic	2	male	respondent	1	3000	no	no	-112	-283	-342	56	7	2	1	0	0	0	1	2	-1.12	-2.83	-3.42	0	1	1	0	2	1	3	0
20	20-24	jharkhand	rural	secondary	hindu	male	middle	1845	not anemic	1	female	respondent	2	2500	no	yes	-146	-54	29	23	4	1	1	1	0	0	1	2	-1.46	-0.54	0.29	0	0	0	0	2	1	1	0
19	15-19	karnataka	rural	primary	hindu	male	poorest	2023	mild	1	female	respondent	6	2000	no	no	-20	-345	-464	26	5	1	0	0	0	1	2	1	-0.2	-3.45	-4.64	0	1	1	0	1	1	3	0
22	20-24	rajasthan	urban	higher	hindu	male	richest	1598	not anemic	2	male	respondent	4	2500	no	no	-300	-350	-241	9	2	2	1	0	0	1	1	2	-3	-3.5	-2.41	1	1	1	0	3	1	1	0
22	20-24	rajasthan	urban	secondary	hindu	male	richest	1849	mild	1	male	respondent	4	3000	yes, last two weeks	yes	-188	-225	-184	32	5	1	1	1	0	1	1	2	-1.88	-2.25	-1.84	0	0	1	0	2	1	3	0
23	20-24	haryana	rural	primary	hindu	male	richer	1465	mild	2	male	respondent	3	2500	no	no	-219	-194	-114	23	4	2	1	0	0	0	1	2	-2.19	-1.94	-1.14	1	0	0	0	1	1	2	0
25	25-29	bihar	rural	secondary	hindu	male	richer	2029	mild	2	male	respondent	2	3000	no	no	-226	-257	-211	16	3	2	1	0	0	0	2	2	-2.26	-2.57	-2.11	1	1	1	0	2	1	2	0
20	20-24	rajasthan	rural	no education	hindu	female	poorer	1774	moderate	1	male	respondent	2	1500	no	no	-364	-320	-160	45	6	1	0	0	1	0	1	2	-3.64	-3.2	-1.6	1	0	1	0	1	1	3	0
32	30-34	bihar	rural	secondary	hindu	female	poorer	2117	not anemic	4	male	respondent	no antenatal visits	3000	no	no	-57	-237	-294	14	3	3	1	0	1	0	2	2	-0.57	-2.37	-2.94	0	1	1	0	2	1	3	0
30	30-34	bihar	rural	secondary	hindu	male	richer	2764	mild	3	male	respondent	no antenatal visits	2500	no	no	63	97	91	44	6	3	1	0	0	0	3	2	0.63	0.97	0.91	0	0	0	0	2	1	1	0
30	30-34	arunachal pradesh	urban	secondary	hindu	male	richer	2374	not anemic	2	male	respondent	3	3300	no	no	-61	40	111	38	6	2	1	0	0	0	2	2	-0.61	0.4	1.11	0	0	0	1	2	1	4	0
39	35-39	uttar pradesh	urban	higher	hindu	female	richest	3279	not anemic	1	female	respondent	6	3000	no	no	1	33	51	50	7	1	1	0	1	1	3	3	0.01	0.33	0.51	0	0	0	0	3	1	1	0
30	30-34	punjab	urban	higher	sikh	male	richest	1967	not anemic	2	female	respondent	6	2500	no	no	85	-6	-83	28	5	2	1	0	0	1	2	2	0.85	-0.06	-0.83	0	0	0	0	3	3	2	0
23	20-24	rajasthan	rural	secondary	hindu	male	poorer	2019	mild	1	female	respondent	7	6000	no	no	180	-162	-375	22	4	1	1	0	0	1	2	2	1.8	-1.62	-3.75	0	1	0	0	2	1	2	0
29	25-29	mizoram	urban	secondary	christian	male	richest	2384	not anemic	4	female	respondent	4	3100	no	no	-504	-410	-153	33	5	3	1	0	0	1	2	2	-5.04	-4.1	-1.53	1	0	1	0	2	4	4	0
27	25-29	maharashtra	rural	secondary	hindu	male	poorer	2507	not anemic	2	male	respondent	9	3000	no	no	-143	-168	-126	48	7	2	1	0	0	1	3	2	-1.43	-1.68	-1.26	0	0	0	0	2	1	1	0
20	20-24	rajasthan	rural	no education	hindu	male	middle	2096	not anemic	1	male	respondent	4	3150	no	no	-329	-252	-128	20	4	1	1	0	0	1	2	2	-3.29	-2.52	-1.28	1	0	1	0	1	1	3	0
40	40-44	kerala	rural	secondary	hindu	male	richer	2719	not anemic	2	female	respondent	30	2200	no	no	-187	-146	-52	46	6	2	0	0	0	1	3	3	-1.87	-1.46	-0.52	0	0	0	0	2	1	2	0
40	40-44	chhattisgarh	rural	no education	hindu	male	poorest	1614	not anemic	3	male	respondent	2	2500	no	no	-12	-86	-124	54	7	3	1	0	0	0	1	3	-0.12	-0.86	-1.24	0	0	0	0	1	1	3	0
29	25-29	karnataka	rural	secondary	hindu	male	richer	2719	not anemic	2	male	respondent	1	3000	no	no	-282	-224	-95	37	6	2	1	0	0	0	3	2	-2.82	-2.24	-0.95	1	0	1	0	2	1	2	0
28	25-29	madhya pradesh	rural	primary	hindu	male	poorer	1960	moderate	3	female	respondent	5	2500	no	no	-310	-232	-62	42	6	3	1	0	0	1	2	2	-3.1	-2.32	-0.62	1	0	1	0	1	1	4	0
32	30-34	odisha	rural	no education	hindu	male	poorest	1945	moderate	3	female	respondent	6	2500	no	no	-343	-386	-268	45	6	3	1	0	0	1	2	2	-3.43	-3.86	-2.68	1	1	1	0	1	1	2	0
24	20-24	uttar pradesh	urban	higher	hindu	male	middle	2347	not anemic	2	male	respondent	no antenatal visits	3000	no	no	-100	-196	-188	8	2	2	1	0	0	0	2	2	-1	-1.96	-1.88	0	0	0	0	3	1	2	0
25	25-29	gujarat	urban	secondary	hindu	male	middle	2328	not anemic	2	male	respondent	3	1500	no	no	-176	-191	-145	37	6	2	0	0	0	0	2	2	-1.76	-1.91	-1.45	0	0	0	0	2	1	2	0
25	25-29	maharashtra	rural	secondary	hindu	male	richer	2596	not anemic	2	male	respondent	12	3500	no	no	-95	-133	-121	59	7	2	1	0	0	1	3	2	-0.95	-1.33	-1.21	0	0	0	0	2	1	1	0
35	35-39	mizoram	rural	secondary	christian	male	poorer	1953	not anemic	4	female	respondent	4	3300	no	no	-279	-117	51	27	5	3	1	0	0	1	2	3	-2.79	-1.17	0.51	1	0	0	0	2	4	4	0
40	40-44	bihar	rural	no education	hindu	male	poorest	1892	mild	4	male	respondent	2	3750	no	no	-256	-383	-384	41	6	3	1	0	0	0	2	3	-2.56	-3.83	-3.84	1	1	1	0	1	1	1	0
22	20-24	uttar pradesh	urban	secondary	hindu	male	richest	2113	mild	1	female	respondent	no antenatal visits	2000	no	no	-12	-136	-169	8	2	1	0	0	0	0	2	2	-0.12	-1.36	-1.69	0	0	0	0	2	1	1	0
17	15-19	bihar	rural	secondary	hindu	female	poorest	1812	not anemic	1	female	respondent	1	3000	no	no	-79	-113	-108	14	3	1	1	0	1	0	1	1	-0.79	-1.13	-1.08	0	0	0	0	2	1	2	0
26	25-29	uttar pradesh	rural	no education	hindu	male	poorest	1890	not anemic	4	male	respondent	2	3000	no	yes	-148	-238	-235	13	3	3	1	1	0	0	2	2	-1.48	-2.38	-2.35	0	1	1	0	1	1	3	0
30	30-34	maharashtra	rural	secondary	hindu	male	poorer	1839	not anemic	4	female	respondent	3	3500	no	no	-277	-312	-205	28	5	3	1	0	0	0	1	2	-2.77	-3.12	-2.05	1	1	1	0	2	1	3	0
31	30-34	punjab	urban	secondary	hindu	male	richest	2192	mild	2	male	respondent	7	2250	no	no	49	-200	-344	32	5	2	0	0	0	1	2	2	0.49	-2	-3.44	0	1	0	0	2	1	2	0
25	25-29	odisha	rural	secondary	hindu	male	middle	2384	mild	1	male	respondent	9	3000	no	no	-65	6	55	31	5	1	1	0	0	1	2	2	-0.65	0.06	0.55	0	0	0	0	2	1	1	0
25	25-29	bihar	rural	primary	hindu	male	poorest	2288	moderate	3	male	respondent	1	5000	no	no	-273	-185	-28	54	7	3	1	0	0	0	2	2	-2.73	-1.85	-0.28	1	0	0	0	1	1	3	0
35	35-39	bihar	rural	no education	hindu	male	poorer	2089	not anemic	6	male	respondent	no antenatal visits	4000	no	no	-354	-296	-126	58	7	3	1	0	0	0	2	3	-3.54	-2.96	-1.26	1	0	1	0	1	1	2	0
29	25-29	jharkhand	urban	higher	hindu	male	richer	2016	not anemic	2	female	respondent	3	3000	no	no	-31	128	216	43	6	2	1	0	0	0	2	2	-0.31	1.28	2.16	0	0	0	1	3	1	1	0
24	20-24	rajasthan	rural	secondary	hindu	male	richer	2327	mild	2	female	respondent	7	2300	no	no	-81	-144	-140	10	2	2	0	0	0	1	2	2	-0.81	-1.44	-1.4	0	0	0	0	2	1	3	0
28	25-29	manipur	urban	higher	hindu	male	middle	2092	not anemic	2	male	respondent	8	3100	no	no	-272	-154	-8	27	5	2	1	0	0	1	2	2	-2.72	-1.54	-0.08	1	0	0	0	3	1	1	0
37	35-39	uttarakhand	rural	no education	muslim	male	poorest	2026	severe	3	male	respondent	no antenatal visits	3000	no	no	-210	-314	-293	24	5	3	1	0	0	0	2	3	-2.1	-3.14	-2.93	1	1	1	0	1	2	2	0
20	20-24	odisha	rural	secondary	hindu	female	poorest	2256	not anemic	1	female	respondent	4	3200	no	no	-68	-54	-31	33	5	1	1	0	1	1	2	2	-0.68	-0.54	-0.31	0	0	0	0	2	1	2	0
24	20-24	tripura	urban	secondary	hindu	male	middle	1951	not anemic	1	male	respondent	4	2700	no	no	-175	-96	-2	35	5	1	1	0	0	1	2	2	-1.75	-0.96	-0.02	0	0	0	0	2	1	1	0
25	25-29	maharashtra	rural	secondary	hindu	male	poorer	1870	not anemic	1	male	respondent	9	2560	no	yes	-211	-200	-132	12	3	1	1	1	0	1	2	2	-2.11	-2	-1.32	1	0	0	0	2	1	3	0
26	25-29	west bengal	urban	higher	hindu	male	middle	2626	not anemic	1	male	respondent	5	2700	no	no	-33	-36	-32	29	5	1	1	0	0	1	3	2	-0.33	-0.36	-0.32	0	0	0	0	3	1	1	0
30	30-34	jharkhand	rural	no education	hindu	male	poorer	1957	mild	2	male	respondent	3	3000	no	no	-346	-290	-123	59	7	2	1	0	0	0	2	2	-3.46	-2.9	-1.23	1	0	1	0	1	1	2	0
22	20-24	tamil nadu	urban	secondary	muslim	male	middle	2010	mild	3	male	respondent	10	3000	no	no	-187	-178	-115	33	5	3	1	0	0	1	2	2	-1.87	-1.78	-1.15	0	0	0	0	2	2	2	0
28	25-29	mizoram	rural	primary	christian	male	poorer	2064	moderate	5	male	respondent	no antenatal visits	3000	no	no	195	-182	-372	15	3	3	1	0	0	0	2	2	1.95	-1.82	-3.72	0	1	0	0	1	4	4	0
22	20-24	punjab	rural	secondary	sikh	male	richer	2060	mild	1	male	respondent	6	2500	no	no	-178	31	154	12	3	1	1	0	0	1	2	2	-1.78	0.31	1.54	0	0	0	1	2	3	3	0
19	15-19	meghalaya	rural	secondary	christian	female	poorer	2040	mild	1	female	respondent	2	2500	yes, last two weeks	no	108	45	-15	18	4	1	1	1	1	0	2	1	1.08	0.45	-0.15	0	0	0	0	2	4	4	0
29	25-29	andhra pradesh	rural	secondary	hindu	male	poorest	2169	mild	2	male	respondent	5	500	no	yes	-495	-381	-166	14	3	2	0	1	0	1	2	2	-4.95	-3.81	-1.66	1	0	1	0	2	1	4	0
38	35-39	madhya pradesh	urban	no education	muslim	male	middle	2909	mild	4	male	respondent	4	2500	no	yes	6	-132	-219	58	7	3	1	1	0	1	3	3	0.06	-1.32	-2.19	0	1	0	0	1	2	2	0
32	30-34	madhya pradesh	urban	secondary	hindu	female	richest	2516	moderate	2	female	respondent	7	4550	no	no	-119	-164	-138	48	7	2	1	0	1	1	3	2	-1.19	-1.64	-1.38	0	0	0	0	2	1	3	0
36	35-39	punjab	rural	no education	sikh	male	middle	2470	mild	2	male	respondent	4	2500	no	no	-338	-222	-35	44	6	2	1	0	0	1	2	3	-3.38	-2.22	-0.35	1	0	1	0	1	3	3	0
32	30-34	punjab	rural	higher	sikh	male	richest	2024	not anemic	1	male	respondent	4	3000	no	no	-205	-136	-56	15	3	1	1	0	0	1	2	2	-2.05	-1.36	-0.56	1	0	0	0	3	3	3	0
30	30-34	chhattisgarh	rural	no education	hindu	male	poorest	1744	mild	2	female	respondent	8	2500	no	no	-424	-298	-42	37	6	2	1	0	0	1	1	2	-4.24	-2.98	-0.42	1	0	1	0	1	1	4	0
25	25-29	gujarat	rural	secondary	hindu	male	richer	1769	moderate	2	female	respondent	5	2000	no	yes	-106	-244	-265	12	3	2	0	1	0	1	1	2	-1.06	-2.44	-2.65	0	1	1	0	2	1	2	0
35	35-39	manipur	rural	no education	christian	male	poorer	2568	not anemic	4	male	respondent	4	3300	no	no	-376	-225	-45	15	3	3	1	0	0	1	3	3	-3.76	-2.25	-0.45	1	0	1	0	1	4	4	0
30	30-34	kerala	urban	secondary	muslim	female	richer	2455	mild	3	male	respondent	9	4000	yes, last two weeks	no	-60	-189	-222	12	3	3	1	1	1	1	2	2	-0.6	-1.89	-2.22	0	1	0	0	2	2	2	0
28	25-29	west bengal	urban	secondary	other	male	middle	2569	mild	2	male	respondent	7	3000	no	no	-88	-170	-182	44	6	2	1	0	0	1	3	2	-0.88	-1.7	-1.82	0	0	0	0	2	5	2	0
30	30-34	andhra pradesh	rural	no education	hindu	male	richer	1859	mild	3	male	respondent	4	2500	no	no	227	-73	-228	10	2	3	1	0	0	1	2	2	2.27	-0.73	-2.28	0	1	0	0	1	1	2	0
34	30-34	madhya pradesh	rural	primary	hindu	male	middle	1850	moderate	6	male	respondent	4	2500	no	no	-338	-290	-152	13	3	3	1	0	0	1	2	2	-3.38	-2.9	-1.52	1	0	1	0	1	1	4	0
27	25-29	odisha	rural	no education	hindu	female	poorest	1820	moderate	4	male	respondent	5	2200	no	no	-16	-147	-191	13	3	3	0	0	1	1	1	2	-0.16	-1.47	-1.91	0	0	0	0	1	1	4	0
20	20-24	jharkhand	urban	no education	muslim	female	poorer	1955	not anemic	1	male	respondent	no antenatal visits	2500	yes, last two weeks	yes	-355	-385	-286	12	3	1	1	1	1	0	2	2	-3.55	-3.85	-2.86	1	1	1	0	1	2	2	0
32	30-34	assam	rural	no education	hindu	male	poorer	1620	moderate	2	female	respondent	3	3000	no	no	-105	-172	-162	23	4	2	1	0	0	0	1	2	-1.05	-1.72	-1.62	0	0	0	0	1	1	3	0
26	25-29	odisha	rural	no education	hindu	male	poorest	2244	moderate	1	male	respondent	5	2200	no	no	57	-221	-379	29	5	1	0	0	0	1	2	2	0.57	-2.21	-3.79	0	1	1	0	1	1	4	0
21	20-24	rajasthan	rural	secondary	hindu	male	middle	1728	not anemic	2	male	respondent	3	2500	no	no	-214	-174	-100	19	4	2	1	0	0	0	1	2	-2.14	-1.74	-1	1	0	0	0	2	1	3	0
29	25-29	kerala	urban	higher	muslim	male	richest	2226	mild	1	male	respondent	30	3000	no	no	-395	94	401	12	3	1	1	0	0	1	2	2	-3.95	0.94	4.01	1	0	0	1	3	2	2	0
27	25-29	uttar pradesh	rural	secondary	hindu	female	poorest	2317	moderate	3	male	respondent	2	3000	no	no	-88	-146	-146	55	7	3	1	0	1	0	2	2	-0.88	-1.46	-1.46	0	0	0	0	2	1	1	0
32	30-34	madhya pradesh	urban	secondary	hindu	male	richest	1919	not anemic	2	male	respondent	5	3000	no	no	-113	-112	-70	43	6	2	1	0	0	1	2	2	-1.13	-1.12	-0.7	0	0	0	0	2	1	1	0
24	20-24	uttarakhand	rural	higher	hindu	male	richer	1897	mild	2	male	respondent	2	3000	yes, last two weeks	yes	-6	-137	-183	11	2	2	1	1	0	0	2	2	-0.06	-1.37	-1.83	0	0	0	0	3	1	2	0
30	30-34	rajasthan	rural	secondary	hindu	male	richest	2182	mild	2	female	respondent	2	3000	no	no	-165	-173	-107	59	7	2	1	0	0	0	2	2	-1.65	-1.73	-1.07	0	0	0	0	2	1	3	0
25	25-29	haryana	rural	secondary	hindu	male	richer	1884	not anemic	2	male	respondent	2	2700	no	no	-68	-68	-32	7	2	2	1	0	0	0	2	2	-0.68	-0.68	-0.32	0	0	0	0	2	1	2	0
21	20-24	telangana	rural	secondary	hindu	male	middle	3498	not anemic	2	female	respondent	6	3000	no	no	213	60	-69	18	4	2	1	0	0	1	3	2	2.13	0.6	-0.69	0	0	0	0	2	1	2	0
31	30-34	jharkhand	rural	no education	muslim	male	poorer	1942	not anemic	7	female	respondent	2	1250	no	no	-314	-267	-104	56	7	3	0	0	0	0	2	2	-3.14	-2.67	-1.04	1	0	1	0	1	2	4	0
29	25-29	odisha	rural	no education	hindu	male	poorest	1529	mild	2	female	respondent	5	2000	no	no	-161	-210	-167	28	5	2	0	0	0	1	1	2	-1.61	-2.1	-1.67	0	0	1	0	1	1	4	0
36	35-39	tamil nadu	rural	primary	hindu	male	richer	2492	not anemic	1	female	respondent	5	2750	no	no	-88	-15	37	20	4	1	1	0	0	1	2	3	-0.88	-0.15	0.37	0	0	0	0	1	1	2	0
23	20-24	tamil nadu	rural	secondary	hindu	male	middle	2152	mild	2	female	respondent	7	2000	yes, last two weeks	no	224	-131	-363	24	5	2	0	1	0	1	2	2	2.24	-1.31	-3.63	0	1	0	0	2	1	2	0
26	25-29	haryana	rural	secondary	hindu	female	richest	2348	moderate	1	male	respondent	5	2500	no	yes	172	68	-38	37	6	1	1	1	1	1	2	2	1.72	0.68	-0.38	0	0	0	0	2	1	2	0
26	25-29	delhi	urban	secondary	hindu	male	richer	1928	mild	3	male	respondent	3	3000	yes, last two weeks	no	-193	-33	75	14	3	3	1	1	0	0	2	2	-1.93	-0.33	0.75	0	0	0	0	2	1	2	0
25	25-29	daman and diu	urban	secondary	hindu	female	richest	2181	mild	1	female	respondent	2	2300	no	no	-195	-243	-188	43	6	1	0	0	1	0	2	2	-1.95	-2.43	-1.88	0	0	1	0	2	1	4	0
42	40-44	mizoram	rural	secondary	christian	male	richer	2417	moderate	6	male	respondent	2	3500	no	no	-133	-71	16	57	7	3	1	0	0	0	2	3	-1.33	-0.71	0.16	0	0	0	0	2	4	4	0
25	25-29	madhya pradesh	rural	primary	hindu	male	poorest	1724	mild	2	male	respondent	no antenatal visits	2500	yes, last two weeks	yes	-336	-375	-308	17	3	2	1	1	0	0	1	2	-3.36	-3.75	-3.08	1	1	1	0	1	1	2	0
33	30-34	daman and diu	rural	secondary	hindu	male	richer	2729	not anemic	1	male	respondent	13	3770	no	no	-118	-148	-123	26	5	1	1	0	0	1	3	2	-1.18	-1.48	-1.23	0	0	0	0	2	1	2	0
37	35-39	bihar	rural	no education	hindu	male	poorest	1653	mild	7	male	respondent	no antenatal visits	2500	no	no	-383	-368	-257	24	5	3	1	0	0	0	1	3	-3.83	-3.68	-2.57	1	1	1	0	1	1	1	0
30	30-34	tamil nadu	urban	higher	hindu	male	richer	2680	mild	2	female	respondent	14	3200	no	no	-99	-18	43	22	4	2	1	0	0	1	3	2	-0.99	-0.18	0.43	0	0	0	0	3	1	2	0
28	25-29	tamil nadu	rural	higher	hindu	male	middle	2172	not anemic	2	male	respondent	16	3150	no	no	-25	-147	-204	50	7	2	1	0	0	1	2	2	-0.25	-1.47	-2.04	0	1	0	0	3	1	3	0
30	30-34	uttar pradesh	rural	no education	hindu	female	poorer	1644	moderate	3	male	respondent	3	3000	yes, last two weeks	no	-238	-202	-105	25	5	3	1	1	1	0	1	2	-2.38	-2.02	-1.05	1	0	1	0	1	1	3	0
23	20-24	gujarat	urban	no education	hindu	male	middle	2282	mild	1	male	respondent	5	2500	no	no	124	-49	-178	40	6	1	1	0	0	1	2	2	1.24	-0.49	-1.78	0	0	0	0	1	1	2	0
31	30-34	uttar pradesh	rural	secondary	hindu	female	poorest	1745	not anemic	3	female	respondent	3	3000	no	no	-211	-210	-123	27	5	3	1	0	1	0	1	2	-2.11	-2.1	-1.23	1	0	1	0	2	1	3	0
38	35-39	arunachal pradesh	rural	no education	other	male	poorer	1676	mild	2	male	respondent	no antenatal visits	2500	no	no	-155	-163	-107	50	7	2	1	0	0	0	1	3	-1.55	-1.63	-1.07	0	0	0	0	1	5	4	0
35	35-39	jharkhand	rural	no education	hindu	male	poorest	1484	mild	2	male	respondent	5	2500	no	no	-44	-79	-84	35	5	2	1	0	0	1	1	3	-0.44	-0.79	-0.84	0	0	0	0	1	1	2	0
23	20-24	kerala	urban	secondary	hindu	female	richer	2048	mild	1	female	respondent	10	2500	yes, last two weeks	no	-85	-331	-401	15	3	1	1	1	1	1	2	2	-0.85	-3.31	-4.01	0	1	1	0	2	1	2	0
24	20-24	chhattisgarh	rural	no education	hindu	female	poorest	1880	not anemic	2	female	respondent	4	2500	no	no	248	1	-148	9	2	2	1	0	1	1	2	2	2.48	0.01	-1.48	0	0	0	0	1	1	2	0
24	20-24	rajasthan	urban	secondary	muslim	male	richer	2232	not anemic	2	female	respondent	no antenatal visits	2000	no	no	-144	-128	-69	37	6	2	0	0	0	0	2	2	-1.44	-1.28	-0.69	0	0	0	0	2	2	2	0
30	30-34	jammu and kashmir	rural	secondary	hindu	female	middle	1930	not anemic	3	female	respondent	2	3250	no	no	-215	-131	-1	51	7	3	1	0	1	0	2	2	-2.15	-1.31	-0.01	1	0	0	0	2	1	1	0
22	20-24	uttar pradesh	rural	no education	hindu	male	poorer	2446	mild	1	male	respondent	4	3000	yes, last two weeks	no	-166	-119	-58	17	3	1	1	1	0	1	2	2	-1.66	-1.19	-0.58	0	0	0	0	1	1	2	0
18	15-19	tamil nadu	rural	secondary	hindu	male	middle	1882	moderate	1	female	respondent	7	2500	no	no	-61	-136	-131	7	2	1	1	0	0	1	2	1	-0.61	-1.36	-1.31	0	0	0	0	2	1	3	0
25	25-29	daman and diu	urban	secondary	hindu	male	richer	2650	not anemic	2	female	respondent	5	2800	no	no	-129	-299	-327	43	6	2	1	0	0	1	3	2	-1.29	-2.99	-3.27	0	1	1	0	2	1	1	0
28	25-29	karnataka	rural	no education	hindu	male	poorest	2274	moderate	2	male	respondent	5	3500	no	no	-192	7	142	23	4	2	1	0	0	1	2	2	-1.92	0.07	1.42	0	0	0	1	1	1	3	0
20	20-24	jharkhand	rural	secondary	hindu	male	poorer	1484	mild	1	male	respondent	1	2500	yes, last two weeks	yes	-316	-248	-91	10	2	1	1	1	0	0	1	2	-3.16	-2.48	-0.91	1	0	1	0	2	1	2	0
32	30-34	assam	rural	secondary	hindu	male	middle	1929	mild	1	female	respondent	7	2500	no	yes	85	60	18	41	6	1	1	1	0	1	2	2	0.85	0.6	0.18	0	0	0	0	2	1	2	0
31	30-34	odisha	rural	secondary	hindu	male	middle	1700	not anemic	2	female	respondent	8	2500	no	yes	-93	-133	-114	49	7	2	1	1	0	1	1	2	-0.93	-1.33	-1.14	0	0	0	0	2	1	3	0
31	30-34	andaman and nicobar islands	rural	secondary	christian	male	richer	1931	not anemic	2	male	respondent	2	2500	no	no	-90	-62	-10	54	7	2	1	0	0	0	2	2	-0.9	-0.62	-0.1	0	0	0	0	2	4	4	0
22	20-24	madhya pradesh	urban	primary	hindu	male	poorer	1887	mild	1	male	respondent	3	2800	no	no	-343	-331	-132	6	2	1	1	0	0	0	2	2	-3.43	-3.31	-1.32	1	0	1	0	1	1	2	0
23	20-24	gujarat	urban	secondary	hindu	male	richer	2320	not anemic	2	female	respondent	no antenatal visits	3000	no	no	-119	-120	-79	25	5	2	1	0	0	0	2	2	-1.19	-1.2	-0.79	0	0	0	0	2	1	2	0
21	20-24	tamil nadu	rural	secondary	hindu	male	poorer	1755	not anemic	1	male	respondent	6	1350	no	no	-232	-292	-239	28	5	1	0	0	0	1	1	2	-2.32	-2.92	-2.39	1	1	1	0	2	1	2	0
26	25-29	tamil nadu	urban	secondary	hindu	male	richer	2490	moderate	1	male	respondent	4	2450	no	no	-170	-120	-26	49	7	1	0	0	0	1	2	2	-1.7	-1.2	-0.26	0	0	0	0	2	1	2	0
29	25-29	uttar pradesh	urban	secondary	hindu	male	richest	2753	mild	2	male	respondent	2	3500	no	yes	-69	-91	-78	55	7	2	1	1	0	0	3	2	-0.69	-0.91	-0.78	0	0	0	0	2	1	1	0
20	20-24	west bengal	rural	primary	hindu	male	poorest	1830	mild	1	male	respondent	30	1800	yes, last two weeks	no	-551	-431	-216	25	5	1	0	1	0	1	1	2	-5.51	-4.31	-2.16	1	1	1	0	1	1	3	0
27	25-29	punjab	rural	secondary	hindu	male	middle	2206	severe	3	male	respondent	5	2500	no	no	-300	-248	-135	24	5	3	1	0	0	1	2	2	-3	-2.48	-1.35	1	0	1	0	2	1	1	0
35	35-39	uttar pradesh	rural	primary	hindu	male	poorer	2240	not anemic	4	female	respondent	3	3000	no	no	-215	-129	-1	48	7	3	1	0	0	0	2	3	-2.15	-1.29	-0.01	1	0	0	0	1	1	2	0
26	25-29	bihar	rural	no education	hindu	female	poorest	2136	not anemic	3	male	respondent	no antenatal visits	2500	no	no	-59	-126	-117	6	2	3	1	0	1	0	2	2	-0.59	-1.26	-1.17	0	0	0	0	1	1	2	0
30	30-34	gujarat	rural	no education	hindu	male	poorest	1688	mild	3	male	respondent	4	3000	no	yes	-94	-224	-261	27	5	3	1	1	0	1	1	2	-0.94	-2.24	-2.61	0	1	1	0	1	1	4	0
29	25-29	haryana	urban	primary	hindu	male	richest	2114	mild	2	female	respondent	6	3500	no	no	13	-91	-147	45	6	2	1	0	0	1	2	2	0.13	-0.91	-1.47	0	0	0	0	1	1	1	0
24	20-24	maharashtra	rural	secondary	hindu	male	middle	1681	not anemic	1	male	respondent	4	2000	no	no	45	-77	-127	15	3	1	0	0	0	1	1	2	0.45	-0.77	-1.27	0	0	0	0	2	1	2	0
25	25-29	delhi	urban	secondary	hindu	male	richer	1935	moderate	2	female	respondent	4	3000	no	no	172	-81	-259	34	5	2	1	0	0	1	2	2	1.72	-0.81	-2.59	0	1	0	0	2	1	1	0
22	20-24	bihar	rural	secondary	hindu	male	poorer	1901	not anemic	3	female	respondent	3	3000	no	no	-289	-240	-129	18	4	3	1	0	0	0	2	2	-2.89	-2.4	-1.29	1	0	1	0	2	1	2	0
22	20-24	uttar pradesh	rural	secondary	hindu	male	richer	1898	not anemic	1	female	respondent	3	1000	no	no	-67	-70	-45	10	2	1	0	0	0	0	2	2	-0.67	-0.7	-0.45	0	0	0	0	2	1	2	0
23	20-24	tamil nadu	rural	secondary	hindu	male	middle	2444	mild	1	female	respondent	15	2450	no	no	-254	-118	13	22	4	1	0	0	0	1	2	2	-2.54	-1.18	0.13	1	0	0	0	2	1	3	0
25	25-29	karnataka	urban	no education	hindu	male	middle	2188	not anemic	2	female	respondent	6	4000	no	no	-254	-184	-44	50	7	2	1	0	0	1	2	2	-2.54	-1.84	-0.44	1	0	0	0	1	1	4	0
29	25-29	uttarakhand	rural	secondary	hindu	male	poorer	1907	not anemic	3	male	respondent	3	2500	no	no	-190	-398	-464	56	7	3	1	0	0	0	2	2	-1.9	-3.98	-4.64	0	1	1	0	2	1	1	0
32	30-34	uttar pradesh	urban	no education	muslim	male	middle	1885	not anemic	6	female	respondent	no antenatal visits	2500	no	no	-347	-263	-79	29	5	3	1	0	0	0	2	2	-3.47	-2.63	-0.79	1	0	1	0	1	2	2	0
32	30-34	odisha	rural	secondary	hindu	male	middle	1926	not anemic	3	male	respondent	5	3500	no	no	-48	-93	-100	56	7	3	1	0	0	1	2	2	-0.48	-0.93	-1	0	0	0	0	2	1	1	0
23	20-24	odisha	rural	secondary	christian	male	poorer	1751	not anemic	2	male	respondent	3	2500	no	no	-192	-286	-269	29	5	2	1	0	0	0	1	2	-1.92	-2.86	-2.69	0	1	1	0	2	4	4	0
22	20-24	tamil nadu	urban	higher	hindu	male	richest	2821	not anemic	1	male	respondent	8	2700	no	no	-166	-173	-118	44	6	1	1	0	0	1	3	2	-1.66	-1.73	-1.18	0	0	0	0	3	1	2	0
32	30-34	chhattisgarh	rural	no education	hindu	male	middle	1835	mild	3	female	respondent	5	3000	no	no	-125	-68	-2	10	2	3	1	0	0	1	1	2	-1.25	-0.68	-0.02	0	0	0	0	1	1	2	0
26	25-29	madhya pradesh	rural	primary	hindu	male	poorest	1703	mild	2	female	respondent	no antenatal visits	2500	no	no	128	-229	-424	24	5	2	1	0	0	0	1	2	1.28	-2.29	-4.24	0	1	1	0	1	1	3	0
32	30-34	odisha	urban	secondary	hindu	female	richer	3302	not anemic	2	female	respondent	3	3000	no	no	-24	-41	-38	47	6	2	1	0	1	0	3	2	-0.24	-0.41	-0.38	0	0	0	0	2	1	1	0
30	30-34	madhya pradesh	rural	secondary	hindu	male	poorer	2747	not anemic	2	female	respondent	3	2500	no	no	-92	-147	-136	45	6	2	1	0	0	0	3	2	-0.92	-1.47	-1.36	0	0	0	0	2	1	1	0
25	25-29	odisha	rural	secondary	hindu	male	middle	2568	not anemic	2	male	respondent	7	2700	no	no	-131	-296	-328	18	4	2	1	0	0	1	3	2	-1.31	-2.96	-3.28	0	1	1	0	2	1	2	0
25	25-29	madhya pradesh	urban	no education	hindu	male	richer	2431	mild	2	female	respondent	4	3000	no	no	-136	-149	-105	40	6	2	1	0	0	1	2	2	-1.36	-1.49	-1.05	0	0	0	0	1	1	3	0
34	30-34	uttar pradesh	urban	higher	hindu	male	richest	2941	not anemic	2	male	respondent	3	3500	no	no	-159	-46	80	51	7	2	1	0	0	0	3	2	-1.59	-0.46	0.8	0	0	0	0	3	1	1	0
31	30-34	odisha	rural	no education	hindu	male	poorest	1753	mild	2	male	respondent	2	2000	no	no	-542	-270	30	23	4	2	0	0	0	0	1	2	-5.42	-2.7	0.3	1	0	1	0	1	1	2	0
31	30-34	uttar pradesh	rural	no education	hindu	male	poorest	2120	severe	4	male	respondent	3	3000	no	no	126	-145	-285	17	3	3	1	0	0	0	2	2	1.26	-1.45	-2.85	0	1	0	0	1	1	2	0
18	15-19	arunachal pradesh	rural	secondary	christian	male	poorer	2056	not anemic	1	male	respondent	no antenatal visits	3300	no	no	-162	-51	51	9	2	1	1	0	0	0	2	1	-1.62	-0.51	0.51	0	0	0	0	2	4	4	0
19	15-19	bihar	rural	no education	hindu	male	middle	1626	mild	1	male	respondent	3	3000	no	no	-384	-211	-13	14	3	1	1	0	0	0	1	1	-3.84	-2.11	-0.13	1	0	1	0	1	1	2	0
32	30-34	andaman and nicobar islands	rural	higher	christian	female	richest	2473	mild	2	male	respondent	9	2800	no	no	-405	-248	-56	16	3	2	1	0	1	1	2	2	-4.05	-2.48	-0.56	1	0	1	0	3	4	4	0
26	25-29	uttar pradesh	rural	secondary	hindu	male	poorest	2100	not anemic	3	male	respondent	no antenatal visits	1500	no	no	124	-60	-162	7	2	3	0	0	0	0	2	2	1.24	-0.6	-1.62	0	0	0	0	2	1	3	0
22	20-24	manipur	urban	secondary	hindu	male	middle	2209	not anemic	1	male	respondent	5	2500	no	no	21	-65	-101	6	2	1	1	0	0	1	2	2	0.21	-0.65	-1.01	0	0	0	0	2	1	1	0
24	20-24	meghalaya	rural	secondary	christian	male	middle	1907	not anemic	1	male	respondent	6	3700	no	no	-298	-218	-104	17	3	1	1	0	0	1	2	2	-2.98	-2.18	-1.04	1	0	1	0	2	4	4	0
35	35-39	uttar pradesh	urban	no education	muslim	male	poorest	1963	mild	5	male	respondent	no antenatal visits	2500	no	no	-425	-263	-64	18	4	3	1	0	0	0	2	3	-4.25	-2.63	-0.64	1	0	1	0	1	2	2	0
22	20-24	assam	rural	higher	hindu	male	poorer	1902	not anemic	1	male	respondent	5	3400	yes, last two weeks	yes	-146	-89	-18	32	5	1	1	1	0	1	2	2	-1.46	-0.89	-0.18	0	0	0	0	3	1	4	0
26	25-29	uttar pradesh	urban	no education	hindu	male	richer	2708	not anemic	3	male	respondent	4	3000	no	no	-213	168	361	22	4	3	1	0	0	1	3	2	-2.13	1.68	3.61	1	0	0	1	1	1	2	0
26	25-29	uttar pradesh	rural	secondary	hindu	male	richest	2634	mild	2	male	respondent	1	3500	no	no	-9	8	19	16	3	2	1	0	0	0	3	2	-0.09	0.08	0.19	0	0	0	0	2	1	2	0
21	20-24	assam	rural	secondary	muslim	male	poorer	1883	mild	1	male	respondent	4	2600	no	no	-94	-136	-131	29	5	1	1	0	0	1	2	2	-0.94	-1.36	-1.31	0	0	0	0	2	2	3	0
25	25-29	maharashtra	urban	secondary	buddhist/neo-buddhist	male	middle	1708	not anemic	2	male	respondent	4	3000	yes, last two weeks	yes	-66	-282	-371	27	5	2	1	1	0	1	1	2	-0.66	-2.82	-3.71	0	1	1	0	2	5	3	0
21	20-24	odisha	rural	secondary	hindu	male	poorest	1851	mild	1	female	respondent	1	3200	no	no	-222	-175	-90	19	4	1	1	0	0	0	2	2	-2.22	-1.75	-0.9	1	0	0	0	2	1	3	0
25	25-29	uttar pradesh	rural	secondary	hindu	male	richer	1713	mild	3	male	respondent	4	3000	no	no	-124	-191	-166	9	2	3	1	0	0	1	1	2	-1.24	-1.91	-1.66	0	0	0	0	2	1	1	0
28	25-29	bihar	rural	no education	hindu	female	poorest	3571	moderate	3	female	respondent	no antenatal visits	3100	no	no	-155	-115	-44	24	5	3	1	0	1	0	3	2	-1.55	-1.15	-0.44	0	0	0	0	1	1	2	0
35	35-39	madhya pradesh	rural	no education	hindu	male	poorer	1740	moderate	4	male	respondent	3	3000	no	no	-391	-366	-219	33	5	3	1	0	0	0	1	3	-3.91	-3.66	-2.19	1	1	1	0	1	1	1	0
23	20-24	madhya pradesh	rural	secondary	hindu	male	middle	2311	moderate	1	female	respondent	6	2250	yes, last two weeks	yes	-226	-196	-118	16	3	1	0	1	0	1	2	2	-2.26	-1.96	-1.18	1	0	0	0	2	1	1	0
29	25-29	punjab	rural	secondary	hindu	female	richest	2719	not anemic	2	female	respondent	5	3000	yes, last two weeks	no	-64	-150	-165	46	6	2	1	1	1	1	3	2	-0.64	-1.5	-1.65	0	0	0	0	2	1	1	0
28	25-29	odisha	rural	secondary	hindu	male	richer	2265	not anemic	1	male	respondent	2	3200	no	no	-127	-179	-168	29	5	1	1	0	0	0	2	2	-1.27	-1.79	-1.68	0	0	0	0	2	1	4	0
27	25-29	assam	rural	primary	hindu	male	poorer	1777	mild	3	female	respondent	5	2300	no	no	-193	-286	-251	48	7	3	0	0	0	1	1	2	-1.93	-2.86	-2.51	0	1	1	0	1	1	1	0
25	25-29	madhya pradesh	urban	primary	hindu	female	richest	2578	mild	1	female	respondent	4	3500	no	no	-143	-98	-25	40	6	1	1	0	1	1	3	2	-1.43	-0.98	-0.25	0	0	0	0	1	1	2	0
19	15-19	uttar pradesh	rural	secondary	hindu	male	poorer	1786	moderate	1	male	respondent	4	3500	no	no	-112	-94	-44	10	2	1	1	0	0	1	1	1	-1.12	-0.94	-0.44	0	0	0	0	2	1	2	0
30	30-34	chandigarh	urban	secondary	hindu	male	richest	3121	mild	3	female	respondent	8	2686	no	no	-190	-110	-4	33	5	3	1	0	0	1	3	2	-1.9	-1.1	-0.04	0	0	0	0	2	1	3	0
35	35-39	gujarat	rural	no education	muslim	male	richer	2602	mild	3	male	respondent	2	2750	no	no	-334	-312	-211	19	4	3	1	0	0	0	3	3	-3.34	-3.12	-2.11	1	1	1	0	1	2	2	0
27	25-29	bihar	urban	secondary	hindu	male	poorer	2145	not anemic	4	female	respondent	2	3000	no	no	-142	-204	-188	13	3	3	1	0	0	0	2	2	-1.42	-2.04	-1.88	0	0	1	0	2	1	2	0
24	20-24	haryana	rural	secondary	hindu	male	middle	2147	mild	2	male	respondent	2	2700	no	no	-128	-113	-73	17	3	2	1	0	0	0	2	2	-1.28	-1.13	-0.73	0	0	0	0	2	1	2	0
30	30-34	bihar	rural	no education	hindu	female	poorest	1916	moderate	4	female	respondent	3	2500	no	no	-362	-313	-166	18	4	3	1	0	1	0	2	2	-3.62	-3.13	-1.66	1	0	1	0	1	1	4	0
34	30-34	tamil nadu	rural	secondary	hindu	male	poorer	2115	not anemic	2	male	respondent	no antenatal visits	2400	no	no	-189	-398	-439	20	4	2	0	0	0	0	2	2	-1.89	-3.98	-4.39	0	1	1	0	2	1	3	0
30	30-34	kerala	urban	secondary	muslim	male	richest	2072	moderate	2	female	respondent	8	2900	no	no	-44	-54	-44	57	7	2	1	0	0	1	2	2	-0.44	-0.54	-0.44	0	0	0	0	2	2	2	0
27	25-29	kerala	urban	secondary	muslim	female	richer	2291	mild	2	female	respondent	10	2800	no	no	-1	-46	-67	49	7	2	1	0	1	1	2	2	-0.01	-0.46	-0.67	0	0	0	0	2	2	2	0
27	25-29	madhya pradesh	rural	primary	hindu	male	poorest	1847	not anemic	3	female	respondent	2	1500	no	no	-198	-341	-336	13	3	3	0	0	0	0	1	2	-1.98	-3.41	-3.36	0	1	1	0	1	1	2	0
28	25-29	kerala	rural	secondary	hindu	male	richer	1942	not anemic	1	female	respondent	10	3900	no	no	-90	-88	-51	56	7	1	1	0	0	1	2	2	-0.9	-0.88	-0.51	0	0	0	0	2	1	2	0
32	30-34	uttarakhand	urban	higher	hindu	female	richest	2789	moderate	2	male	respondent	8	4000	no	no	-36	-88	-110	59	7	2	1	0	1	1	3	2	-0.36	-0.88	-1.1	0	0	0	0	3	1	1	0
27	25-29	madhya pradesh	rural	higher	hindu	male	richer	2051	not anemic	2	male	respondent	4	3700	no	no	-57	-58	-43	16	3	2	1	0	0	1	2	2	-0.57	-0.58	-0.43	0	0	0	0	3	1	2	0
26	25-29	uttar pradesh	rural	secondary	hindu	male	poorer	1769	not anemic	2	female	respondent	no antenatal visits	5000	no	no	-172	-153	-93	20	4	2	1	0	0	0	1	2	-1.72	-1.53	-0.93	0	0	0	0	2	1	2	0
28	25-29	uttarakhand	rural	secondary	muslim	male	richest	2242	moderate	1	male	respondent	2	3800	no	no	-111	146	325	51	7	1	1	0	0	0	2	2	-1.11	1.46	3.25	0	0	0	1	2	2	2	0
25	25-29	jharkhand	rural	no education	hindu	female	poorer	1587	mild	1	male	respondent	2	2900	no	no	-582	-314	26	15	3	1	1	0	1	0	1	2	-5.82	-3.14	0.26	1	0	1	0	1	1	2	0
26	25-29	uttar pradesh	rural	primary	hindu	female	poorest	2069	not anemic	2	female	respondent	4	2000	no	no	-236	-86	36	15	3	2	0	0	1	1	2	2	-2.36	-0.86	0.36	1	0	0	0	1	1	2	0
21	20-24	rajasthan	rural	no education	hindu	male	poorest	2407	moderate	1	male	respondent	6	2000	no	no	-265	-201	-75	42	6	1	0	0	0	1	2	2	-2.65	-2.01	-0.75	1	0	1	0	1	1	2	0
18	15-19	assam	rural	secondary	hindu	female	poorer	2043	not anemic	1	female	respondent	4	3000	no	no	101	-96	-198	15	3	1	1	0	1	1	2	1	1.01	-0.96	-1.98	0	0	0	0	2	1	3	0
28	25-29	manipur	urban	secondary	hindu	male	richer	2026	mild	2	female	respondent	7	3000	yes, last two weeks	no	-56	1	52	7	2	2	1	1	0	1	2	2	-0.56	0.01	0.52	0	0	0	0	2	1	2	0
32	30-34	mizoram	urban	secondary	christian	female	richer	2147	not anemic	4	male	respondent	4	3200	no	yes	-308	-209	-35	53	7	3	1	1	1	1	2	2	-3.08	-2.09	-0.35	1	0	1	0	2	4	4	0
28	25-29	chandigarh	urban	higher	sikh	male	richest	2962	moderate	1	female	respondent	4	3500	no	no	-100	-114	-87	25	5	1	1	0	0	1	3	2	-1	-1.14	-0.87	0	0	0	0	3	3	1	0
27	25-29	rajasthan	urban	primary	muslim	male	richer	1934	mild	2	male	respondent	2	2000	no	no	-84	-201	-238	38	6	2	0	0	0	0	2	2	-0.84	-2.01	-2.38	0	1	1	0	1	2	2	0
31	30-34	punjab	rural	secondary	sikh	male	richer	2463	mild	1	female	respondent	2	2000	no	no	-105	-115	-76	56	7	1	0	0	0	0	2	2	-1.05	-1.15	-0.76	0	0	0	0	2	3	1	0
18	15-19	west bengal	rural	secondary	hindu	male	poorer	1479	mild	1	male	respondent	8	4000	no	no	33	131	150	10	2	1	1	0	0	1	1	1	0.33	1.31	1.5	0	0	0	1	2	1	3	0
31	30-34	tamil nadu	rural	primary	hindu	male	middle	1503	not anemic	3	female	respondent	5	3000	no	no	-338	-280	-141	17	3	3	1	0	0	1	1	2	-3.38	-2.8	-1.41	1	0	1	0	1	1	2	0
21	20-24	bihar	rural	no education	muslim	male	poorest	1961	not anemic	2	male	respondent	no antenatal visits	3500	no	no	-298	-310	-227	23	4	2	1	0	0	0	2	2	-2.98	-3.1	-2.27	1	1	1	0	1	2	2	0
28	25-29	odisha	rural	secondary	hindu	male	poorer	1986	mild	3	male	respondent	8	3000	no	no	26	-103	-178	30	5	3	1	0	0	1	2	2	0.26	-1.03	-1.78	0	0	0	0	2	1	2	0
24	20-24	karnataka	rural	no education	hindu	female	poorer	1906	moderate	1	female	respondent	8	2200	no	no	-202	-339	-322	22	4	1	0	0	1	1	2	2	-2.02	-3.39	-3.22	1	1	1	0	1	1	4	0
24	20-24	jharkhand	urban	secondary	hindu	male	middle	1778	not anemic	2	male	respondent	4	1700	no	yes	-121	-106	-62	36	6	2	0	1	0	1	1	2	-1.21	-1.06	-0.62	0	0	0	0	2	1	2	0
33	30-34	jammu and kashmir	rural	secondary	hindu	male	middle	2370	mild	3	male	respondent	2	4500	no	no	-217	-125	15	59	7	3	1	0	0	0	2	2	-2.17	-1.25	0.15	1	0	0	0	2	1	1	0
24	20-24	chhattisgarh	rural	secondary	hindu	male	poorer	1956	mild	2	male	respondent	3	3000	no	no	4	8	5	31	5	2	1	0	0	0	2	2	0.04	0.08	0.05	0	0	0	0	2	1	2	0
24	20-24	kerala	rural	higher	hindu	male	richest	2278	mild	1	male	respondent	15	3250	no	no	47	155	173	13	3	1	1	0	0	1	2	2	0.47	1.55	1.73	0	0	0	1	3	1	2	0
24	20-24	chhattisgarh	rural	secondary	hindu	male	poorer	2480	not anemic	1	male	respondent	5	3000	no	no	-220	-131	9	59	7	1	1	0	0	1	2	2	-2.2	-1.31	0.09	1	0	0	0	2	1	4	0
22	20-24	chhattisgarh	rural	secondary	hindu	male	middle	1838	not anemic	1	male	respondent	3	2500	no	no	-294	-142	-3	18	4	1	1	0	0	0	1	2	-2.94	-1.42	-0.03	1	0	0	0	2	1	2	0
23	20-24	madhya pradesh	rural	secondary	hindu	male	richer	1856	not anemic	1	female	respondent	no antenatal visits	3000	no	no	354	-100	-411	29	5	1	1	0	0	0	2	2	3.54	-1	-4.11	0	1	0	0	2	1	4	0
36	35-39	uttar pradesh	urban	primary	hindu	male	richest	2089	moderate	1	female	respondent	5	1700	no	no	-49	33	93	44	6	1	0	0	0	1	2	3	-0.49	0.33	0.93	0	0	0	0	1	1	3	0
24	20-24	telangana	rural	secondary	hindu	male	richer	2093	mild	2	male	respondent	8	3500	yes, last two weeks	no	270	-48	-253	18	4	2	1	1	0	1	2	2	2.7	-0.48	-2.53	0	1	0	0	2	1	2	0
24	20-24	assam	rural	secondary	hindu	female	richest	1885	not anemic	1	male	respondent	4	2500	no	no	-384	-401	-290	48	7	1	1	0	1	1	2	2	-3.84	-4.01	-2.9	1	1	1	0	2	1	1	0
28	25-29	bihar	rural	no education	hindu	female	poorest	2082	mild	5	male	respondent	no antenatal visits	3000	no	no	-128	-258	-291	32	5	3	1	0	1	0	2	2	-1.28	-2.58	-2.91	0	1	1	0	1	1	3	0
21	20-24	andhra pradesh	rural	secondary	hindu	male	poorer	1647	mild	2	male	respondent	1	2300	yes, last two weeks	yes	-75	-144	-130	7	2	2	0	1	0	0	1	2	-0.75	-1.44	-1.3	0	0	0	0	2	1	3	0
21	20-24	bihar	rural	secondary	hindu	male	poorest	1728	mild	1	male	respondent	2	3000	no	no	-514	-378	-93	10	2	1	1	0	0	0	1	2	-5.14	-3.78	-0.93	1	0	1	0	2	1	2	0
33	30-34	jharkhand	urban	primary	hindu	male	poorer	1917	mild	3	male	respondent	5	3000	no	no	-111	-126	-92	45	6	3	1	0	0	1	2	2	-1.11	-1.26	-0.92	0	0	0	0	1	1	3	0
28	25-29	maharashtra	rural	primary	hindu	male	poorer	2309	mild	4	female	respondent	4	3000	no	no	-327	-342	-208	28	5	3	1	0	0	1	2	2	-3.27	-3.42	-2.08	1	1	1	0	1	1	1	0
33	30-34	mizoram	urban	primary	christian	male	middle	2009	not anemic	3	male	respondent	3	3000	no	no	-166	-62	41	36	6	3	1	0	0	0	2	2	-1.66	-0.62	0.41	0	0	0	0	1	4	4	0
30	30-34	rajasthan	rural	no education	hindu	female	poorer	2575	mild	3	male	respondent	4	3000	no	no	-28	-53	-60	26	5	3	1	0	1	1	3	2	-0.28	-0.53	-0.6	0	0	0	0	1	1	3	0
23	20-24	madhya pradesh	rural	secondary	hindu	male	middle	3572	mild	2	male	respondent	no antenatal visits	1275	no	no	-421	-198	27	16	3	2	0	0	0	0	3	2	-4.21	-1.98	0.27	1	0	0	0	2	1	2	0
27	25-29	tamil nadu	urban	secondary	hindu	female	richer	2983	not anemic	2	male	respondent	no antenatal visits	1800	no	yes	77	24	-39	54	7	2	0	1	1	0	3	2	0.77	0.24	-0.39	0	0	0	0	2	1	2	0
24	20-24	jharkhand	urban	secondary	hindu	male	richer	2178	moderate	2	female	respondent	5	3500	no	no	-274	-150	-4	24	5	2	1	0	0	1	2	2	-2.74	-1.5	-0.04	1	0	0	0	2	1	2	0
22	20-24	maharashtra	rural	secondary	hindu	male	richer	1688	not anemic	1	female	respondent	5	3200	no	no	-143	-96	-27	25	5	1	1	0	0	1	1	2	-1.43	-0.96	-0.27	0	0	0	0	2	1	2	0
27	25-29	chhattisgarh	urban	higher	hindu	male	richest	2187	mild	1	male	respondent	9	3500	no	no	-227	-359	-365	58	7	1	1	0	0	1	2	2	-2.27	-3.59	-3.65	1	1	1	0	3	1	1	0
27	25-29	mizoram	urban	primary	christian	female	middle	2367	not anemic	2	male	respondent	6	3500	yes, last two weeks	no	-33	18	42	13	3	2	1	1	1	1	2	2	-0.33	0.18	0.42	0	0	0	0	1	4	4	0
31	30-34	odisha	rural	higher	hindu	male	richer	2236	moderate	2	male	respondent	4	3000	no	no	-65	-154	-180	40	6	2	1	0	0	1	2	2	-0.65	-1.54	-1.8	0	0	0	0	3	1	2	0
25	25-29	jharkhand	rural	secondary	hindu	male	poorer	2350	not anemic	3	male	respondent	3	2600	no	no	-157	-255	-258	59	7	3	1	0	0	0	2	2	-1.57	-2.55	-2.58	0	1	1	0	2	1	3	0
29	25-29	rajasthan	rural	no education	hindu	male	poorest	1485	moderate	3	male	respondent	5	2500	no	no	-9	-178	-239	13	3	3	1	0	0	1	1	2	-0.09	-1.78	-2.39	0	1	0	0	1	1	4	0
30	30-34	haryana	rural	primary	hindu	female	middle	2327	mild	4	female	respondent	3	3000	no	no	-472	-153	278	7	2	3	1	0	1	0	2	2	-4.72	-1.53	2.78	1	0	0	1	1	1	2	0
34	30-34	maharashtra	rural	primary	hindu	male	middle	2528	not anemic	3	male	respondent	10	2500	no	no	-153	-156	-100	58	7	3	1	0	0	1	3	2	-1.53	-1.56	-1	0	0	0	0	1	1	3	0
24	20-24	chhattisgarh	rural	secondary	hindu	male	middle	1998	not anemic	1	male	respondent	6	2800	no	no	-167	-175	-122	24	5	1	1	0	0	1	2	2	-1.67	-1.75	-1.22	0	0	0	0	2	1	4	0
23	20-24	odisha	rural	secondary	hindu	male	poorest	2360	mild	2	male	respondent	3	2700	no	yes	-143	-269	-296	40	6	2	1	1	0	0	2	2	-1.43	-2.69	-2.96	0	1	1	0	2	1	4	0
24	20-24	telangana	rural	secondary	hindu	male	richer	1705	not anemic	1	male	respondent	3	4000	no	no	-18	-105	-127	20	4	1	1	0	0	0	1	2	-0.18	-1.05	-1.27	0	0	0	0	2	1	2	0
26	25-29	odisha	rural	secondary	hindu	male	middle	2751	not anemic	2	female	respondent	2	2200	no	no	-143	-127	-69	26	5	2	0	0	0	0	3	2	-1.43	-1.27	-0.69	0	0	0	0	2	1	2	0
25	25-29	tripura	urban	primary	hindu	male	middle	2239	not anemic	2	female	respondent	9	2600	no	no	-218	-236	-156	40	6	2	1	0	0	1	2	2	-2.18	-2.36	-1.56	1	0	1	0	1	1	3	0
22	20-24	haryana	rural	secondary	hindu	male	richest	2354	moderate	1	male	respondent	no antenatal visits	3000	no	no	204	23	-83	10	2	1	1	0	0	0	2	2	2.04	0.23	-0.83	0	0	0	0	2	1	2	0
27	25-29	telangana	rural	higher	hindu	female	richer	3944	mild	1	male	respondent	7	3000	no	no	-124	-204	-199	19	4	1	1	0	1	1	3	2	-1.24	-2.04	-1.99	0	0	1	0	3	1	2	0
27	25-29	kerala	urban	higher	hindu	male	richer	2301	mild	1	male	respondent	9	3100	no	yes	-78	-29	29	54	7	1	1	1	0	1	2	2	-0.78	-0.29	0.29	0	0	0	0	3	1	2	0
25	25-29	tripura	urban	secondary	hindu	male	poorer	1754	moderate	2	male	respondent	7	2900	no	no	-110	-143	-127	16	3	2	1	0	0	1	1	2	-1.1	-1.43	-1.27	0	0	0	0	2	1	3	0
23	20-24	gujarat	rural	no education	hindu	male	middle	1682	mild	2	male	respondent	2	3250	no	no	-17	10	22	13	3	2	1	0	0	0	1	2	-0.17	0.1	0.22	0	0	0	0	1	1	2	0
23	20-24	rajasthan	rural	no education	hindu	male	poorer	2035	moderate	1	female	respondent	3	2000	no	no	-231	-238	-156	23	4	1	0	0	0	0	2	2	-2.31	-2.38	-1.56	1	0	1	0	1	1	3	0
22	20-24	tamil nadu	urban	secondary	hindu	male	richer	2183	mild	1	male	respondent	12	3000	no	no	577	134	-175	18	4	1	1	0	0	1	2	2	5.77	1.34	-1.75	0	0	0	0	2	1	2	0
29	25-29	rajasthan	rural	primary	hindu	male	richer	1905	mild	3	male	respondent	7	2000	no	no	-336	-231	-90	16	3	3	0	0	0	1	2	2	-3.36	-2.31	-0.9	1	0	1	0	1	1	3	0
23	20-24	uttar pradesh	rural	higher	muslim	male	richer	2208	moderate	1	female	respondent	3	3000	no	no	-388	-164	103	37	6	1	1	0	0	0	2	2	-3.88	-1.64	1.03	1	0	0	1	3	2	2	0
25	25-29	odisha	rural	primary	hindu	male	poorer	2317	not anemic	2	female	respondent	4	2500	no	no	-211	-433	-458	13	3	2	1	0	0	1	2	2	-2.11	-4.33	-4.58	1	1	1	0	1	1	4	0
32	30-34	odisha	rural	secondary	hindu	male	richer	2050	mild	2	female	respondent	3	3200	no	yes	-25	-158	-213	37	6	2	1	1	0	0	2	2	-0.25	-1.58	-2.13	0	1	0	0	2	1	3	0
26	25-29	haryana	urban	secondary	hindu	male	richest	2226	not anemic	1	male	respondent	2	3000	no	no	-319	-134	98	57	7	1	1	0	0	0	2	2	-3.19	-1.34	0.98	1	0	0	0	2	1	1	0
35	35-39	jharkhand	rural	primary	hindu	male	poorest	1843	mild	4	male	respondent	2	2000	no	yes	-81	-31	13	31	5	3	0	1	0	0	1	3	-0.81	-0.31	0.13	0	0	0	0	1	1	1	0
24	20-24	mizoram	urban	secondary	christian	male	richer	2242	not anemic	2	female	respondent	6	2400	no	no	-130	-89	-38	18	4	2	0	0	0	1	2	2	-1.3	-0.89	-0.38	0	0	0	0	2	4	4	0
30	30-34	madhya pradesh	urban	no education	hindu	male	poorer	2938	not anemic	5	male	respondent	3	3000	no	yes	-201	-153	-62	30	5	3	1	1	0	0	3	2	-2.01	-1.53	-0.62	1	0	0	0	1	1	2	0
27	25-29	madhya pradesh	urban	primary	muslim	male	poorest	1910	not anemic	4	male	respondent	3	4000	yes, last two weeks	no	-87	-174	-189	49	7	3	1	1	0	0	2	2	-0.87	-1.74	-1.89	0	0	0	0	1	2	2	0
30	30-34	meghalaya	urban	higher	christian	male	poorer	1839	moderate	2	male	respondent	3	2650	yes, last two weeks	no	-84	-114	-98	43	6	2	1	1	0	0	1	2	-0.84	-1.14	-0.98	0	0	0	0	3	4	4	0
25	25-29	karnataka	urban	secondary	hindu	male	richest	2403	mild	1	male	respondent	3	2500	no	no	-218	-97	33	35	5	1	1	0	0	0	2	2	-2.18	-0.97	0.33	1	0	0	0	2	1	2	0
30	30-34	madhya pradesh	urban	secondary	hindu	male	richest	2000	mild	1	male	respondent	4	2500	no	no	-294	-326	-211	9	2	1	1	0	0	1	2	2	-2.94	-3.26	-2.11	1	1	1	0	2	1	3	0
20	20-24	west bengal	urban	secondary	muslim	male	richer	2189	mild	1	female	respondent	3	3500	no	yes	-169	-129	-36	56	7	1	1	1	0	0	2	2	-1.69	-1.29	-0.36	0	0	0	0	2	2	2	0
25	25-29	rajasthan	rural	primary	hindu	male	poorer	2068	mild	3	male	respondent	2	2500	yes, last two weeks	yes	101	-174	-310	6	2	3	1	1	0	0	2	2	1.01	-1.74	-3.1	0	1	0	0	1	1	4	0
26	25-29	madhya pradesh	urban	secondary	hindu	male	richest	2563	not anemic	2	male	respondent	3	2500	no	no	-110	-212	-220	12	3	2	1	0	0	0	3	2	-1.1	-2.12	-2.2	0	1	1	0	2	1	2	0
24	20-24	gujarat	rural	secondary	hindu	male	poorer	2252	not anemic	2	male	respondent	5	3000	no	no	-200	-182	-93	55	7	2	1	0	0	1	2	2	-2	-1.82	-0.93	0	0	0	0	2	1	3	0
16	15-19	arunachal pradesh	rural	secondary	christian	male	poorer	1689	not anemic	1	female	respondent	2	3000	no	no	-201	-136	-30	31	5	1	1	0	0	0	1	1	-2.01	-1.36	-0.3	1	0	0	0	2	4	4	0
21	20-24	maharashtra	rural	secondary	hindu	male	richest	1715	not anemic	1	female	respondent	9	2750	no	no	-113	-175	-161	40	6	1	1	0	0	1	1	2	-1.13	-1.75	-1.61	0	0	0	0	2	1	2	0
29	25-29	uttarakhand	rural	higher	hindu	male	richer	2750	not anemic	2	male	respondent	2	3000	yes, last two weeks	no	-52	-57	-48	32	5	2	1	1	0	0	3	2	-0.52	-0.57	-0.48	0	0	0	0	3	1	3	0
24	20-24	telangana	rural	primary	hindu	male	richer	1904	mild	3	male	respondent	3	4000	yes, last two weeks	no	-202	-213	-144	50	7	3	1	1	0	0	2	2	-2.02	-2.13	-1.44	1	0	1	0	1	1	4	0
26	25-29	rajasthan	rural	secondary	hindu	male	poorer	1592	not anemic	3	male	respondent	6	3000	no	no	-375	-202	-17	16	3	3	1	0	0	1	1	2	-3.75	-2.02	-0.17	1	0	1	0	2	1	2	0
25	25-29	madhya pradesh	rural	primary	hindu	male	richer	2046	not anemic	3	male	respondent	2	3500	no	no	-142	-225	-226	31	5	3	1	0	0	0	2	2	-1.42	-2.25	-2.26	0	1	1	0	1	1	1	0
22	20-24	karnataka	rural	no education	hindu	male	poorer	1684	mild	2	male	respondent	no antenatal visits	3000	no	no	-249	-419	-448	38	6	2	1	0	0	0	1	2	-2.49	-4.19	-4.48	1	1	1	0	1	1	2	0
23	20-24	bihar	rural	secondary	hindu	female	middle	1989	mild	1	male	respondent	no antenatal visits	2000	yes, last two weeks	no	-129	-158	-126	24	5	1	0	1	1	0	2	2	-1.29	-1.58	-1.26	0	0	0	0	2	1	2	0
25	25-29	odisha	rural	secondary	hindu	male	poorer	1767	moderate	1	female	respondent	5	3000	no	no	3	-157	-221	16	3	1	1	0	0	1	1	2	0.03	-1.57	-2.21	0	1	0	0	2	1	2	0
23	20-24	uttarakhand	rural	secondary	hindu	male	middle	1830	not anemic	1	male	respondent	4	2700	no	no	102	-197	-365	23	4	1	1	0	0	1	1	2	1.02	-1.97	-3.65	0	1	0	0	2	1	2	0
22	20-24	andhra pradesh	urban	primary	muslim	male	richer	3033	not anemic	2	female	respondent	8	3500	no	yes	-178	-245	-215	12	3	2	1	1	0	1	3	2	-1.78	-2.45	-2.15	0	1	1	0	1	2	2	0
28	25-29	tamil nadu	rural	secondary	hindu	male	middle	1722	not anemic	2	male	respondent	11	2700	yes, last two weeks	yes	133	-297	-480	8	2	2	1	1	0	1	1	2	1.33	-2.97	-4.8	0	1	1	0	2	1	2	0
30	30-34	rajasthan	rural	secondary	hindu	male	richer	2007	not anemic	2	female	respondent	2	1750	no	no	-205	-252	-190	52	7	2	0	0	0	0	2	2	-2.05	-2.52	-1.9	1	0	1	0	2	1	1	0
20	20-24	maharashtra	rural	secondary	hindu	male	middle	2001	not anemic	1	male	respondent	3	3000	no	yes	79	-143	-247	18	4	1	1	1	0	0	2	2	0.79	-1.43	-2.47	0	1	0	0	2	1	2	0
27	25-29	punjab	rural	secondary	hindu	male	richest	2459	mild	2	male	respondent	5	3500	no	no	-21	17	44	38	6	2	1	0	0	1	2	2	-0.21	0.17	0.44	0	0	0	0	2	1	2	0
26	25-29	uttar pradesh	rural	secondary	hindu	male	poorer	1922	not anemic	4	female	respondent	no antenatal visits	3000	no	no	-281	-166	2	34	5	3	1	0	0	0	2	2	-2.81	-1.66	0.02	1	0	0	0	2	1	2	0
34	30-34	chhattisgarh	urban	primary	hindu	male	poorest	1790	moderate	2	male	respondent	6	2000	no	no	-368	-311	-182	19	4	2	0	0	0	1	1	2	-3.68	-3.11	-1.82	1	0	1	0	1	1	2	0
38	35-39	manipur	urban	secondary	hindu	male	middle	2414	mild	3	female	respondent	5	3100	no	no	-73	-113	-106	57	7	3	1	0	0	1	2	3	-0.73	-1.13	-1.06	0	0	0	0	2	1	1	0
27	25-29	uttar pradesh	rural	higher	hindu	female	richer	2667	not anemic	1	female	respondent	30	2800	no	no	-229	-180	-65	41	6	1	1	0	1	1	3	2	-2.29	-1.8	-0.65	1	0	0	0	3	1	2	0
25	25-29	odisha	rural	primary	hindu	male	poorest	2440	not anemic	2	female	respondent	5	2600	no	no	-162	-109	-20	45	6	2	1	0	0	1	2	2	-1.62	-1.09	-0.2	0	0	0	0	1	1	4	0
29	25-29	andhra pradesh	rural	secondary	hindu	female	middle	1722	mild	1	male	respondent	3	3100	no	no	-152	-103	-16	59	7	1	1	0	1	0	1	2	-1.52	-1.03	-0.16	0	0	0	0	2	1	4	0
23	20-24	bihar	rural	secondary	hindu	male	middle	1937	mild	1	female	respondent	3	3500	no	no	-83	-188	-206	45	6	1	1	0	0	0	2	2	-0.83	-1.88	-2.06	0	1	0	0	2	1	1	0
36	35-39	sikkim	rural	primary	buddhist/neo-buddhist	female	middle	2396	not anemic	2	female	respondent	5	1700	no	no	-177	-378	-395	22	4	2	0	0	1	1	2	3	-1.77	-3.78	-3.95	0	1	1	0	1	5	2	0
35	35-39	tamil nadu	rural	secondary	hindu	male	poorer	1698	mild	2	male	respondent	10	2800	no	no	-219	-170	-57	51	7	2	1	0	0	1	1	3	-2.19	-1.7	-0.57	1	0	0	0	2	1	3	0
25	25-29	uttar pradesh	urban	no education	hindu	male	poorer	1910	mild	2	female	respondent	2	2500	no	no	-93	-135	-122	59	7	2	1	0	0	0	2	2	-0.93	-1.35	-1.22	0	0	0	0	1	1	2	0
29	25-29	maharashtra	rural	higher	hindu	male	middle	1891	not anemic	3	male	respondent	3	3000	no	no	-247	-195	-73	50	7	3	1	0	0	0	2	2	-2.47	-1.95	-0.73	1	0	0	0	3	1	1	0
26	25-29	karnataka	rural	secondary	hindu	male	poorer	1926	mild	2	female	respondent	6	2600	no	no	-203	-199	-108	56	7	2	1	0	0	1	2	2	-2.03	-1.99	-1.08	1	0	0	0	2	1	2	0
25	25-29	maharashtra	urban	higher	hindu	male	richest	2217	not anemic	1	female	respondent	9	3500	no	no	-102	-41	30	7	2	1	1	0	0	1	2	2	-1.02	-0.41	0.3	0	0	0	0	3	1	2	0
29	25-29	odisha	urban	secondary	hindu	male	richest	2596	not anemic	2	female	respondent	6	2900	no	yes	-166	-103	-5	47	6	2	1	1	0	1	3	2	-1.66	-1.03	-0.05	0	0	0	0	2	1	2	0
29	25-29	chhattisgarh	rural	secondary	hindu	male	poorer	2443	not anemic	2	male	respondent	3	3000	no	no	-69	-187	-232	57	7	2	1	0	0	0	2	2	-0.69	-1.87	-2.32	0	1	0	0	2	1	2	0
22	20-24	telangana	rural	secondary	hindu	male	richer	2710	severe	2	male	respondent	6	3500	no	no	-281	-167	-45	17	3	2	1	0	0	1	3	2	-2.81	-1.67	-0.45	1	0	0	0	2	1	2	0
26	25-29	himachal pradesh	urban	primary	hindu	female	richer	2277	not anemic	3	male	respondent	2	3000	no	no	-65	-163	-190	25	5	3	1	0	1	0	2	2	-0.65	-1.63	-1.9	0	0	0	0	1	1	1	0
36	35-39	odisha	rural	secondary	hindu	male	poorest	1705	mild	5	male	respondent	4	3000	no	no	-33	-167	-225	26	5	3	1	0	0	1	1	3	-0.33	-1.67	-2.25	0	1	0	0	2	1	3	0
23	20-24	uttarakhand	rural	secondary	hindu	female	middle	2415	mild	3	female	respondent	6	3000	no	no	-269	-77	75	14	3	3	1	0	1	1	2	2	-2.69	-0.77	0.75	1	0	0	0	2	1	3	0
26	25-29	uttar pradesh	rural	higher	hindu	male	richer	1879	not anemic	1	male	respondent	2	3000	no	no	-195	-290	-283	37	6	1	1	0	0	0	2	2	-1.95	-2.9	-2.83	0	1	1	0	3	1	1	0
26	25-29	assam	rural	no education	hindu	male	middle	1990	not anemic	3	male	respondent	no antenatal visits	2900	no	no	-173	-175	-108	50	7	3	1	0	0	0	2	2	-1.73	-1.75	-1.08	0	0	0	0	1	1	3	0
39	35-39	meghalaya	rural	secondary	christian	female	poorer	2237	moderate	5	female	respondent	2	3200	no	no	71	63	33	38	6	3	1	0	1	0	2	3	0.71	0.63	0.33	0	0	0	0	2	4	4	0
23	20-24	uttar pradesh	rural	primary	hindu	female	poorest	1700	not anemic	1	female	respondent	3	3100	no	no	-130	-215	-212	17	3	1	1	0	1	0	1	2	-1.3	-2.15	-2.12	0	1	1	0	1	1	4	0
28	25-29	uttar pradesh	rural	no education	hindu	male	poorer	2287	moderate	3	male	respondent	1	3200	yes, last two weeks	yes	-29	-111	-120	8	2	3	1	1	0	0	2	2	-0.29	-1.11	-1.2	0	0	0	0	1	1	3	0
26	25-29	odisha	rural	no education	hindu	male	poorest	1809	mild	3	male	respondent	3	2500	no	no	-132	-159	-125	22	4	3	1	0	0	0	1	2	-1.32	-1.59	-1.25	0	0	0	0	1	1	4	0
27	25-29	madhya pradesh	rural	secondary	muslim	male	richest	2266	mild	2	female	respondent	3	2400	no	no	-308	-266	-138	23	4	2	0	0	0	0	2	2	-3.08	-2.66	-1.38	1	0	1	0	2	2	1	0
21	20-24	madhya pradesh	rural	secondary	hindu	male	richer	1983	not anemic	1	male	respondent	no antenatal visits	2500	no	no	-372	-317	-145	59	7	1	1	0	0	0	2	2	-3.72	-3.17	-1.45	1	0	1	0	2	1	2	0
28	25-29	uttar pradesh	rural	no education	muslim	male	middle	2316	not anemic	2	female	respondent	2	3000	no	yes	-97	-181	-189	14	3	2	1	1	0	0	2	2	-0.97	-1.81	-1.89	0	0	0	0	1	2	1	0
20	20-24	gujarat	rural	secondary	hindu	male	poorest	1548	mild	2	male	respondent	5	2800	no	no	-307	-196	-19	9	2	2	1	0	0	1	1	2	-3.07	-1.96	-0.19	1	0	0	0	2	1	4	0
27	25-29	assam	rural	secondary	hindu	male	poorer	2108	moderate	1	male	respondent	4	2000	no	no	-198	-234	-179	53	7	1	0	0	0	1	2	2	-1.98	-2.34	-1.79	0	0	1	0	2	1	4	0
26	25-29	jammu and kashmir	rural	higher	hindu	female	richest	2652	not anemic	2	male	respondent	10	3000	yes, last two weeks	yes	-86	175	293	6	2	2	1	1	1	1	3	2	-0.86	1.75	2.93	0	0	0	1	3	1	1	0
24	20-24	punjab	rural	secondary	sikh	male	richer	2396	moderate	1	male	respondent	3	3500	no	yes	-201	-167	-73	48	7	1	1	1	0	0	2	2	-2.01	-1.67	-0.73	1	0	0	0	2	3	1	0
28	25-29	west bengal	rural	secondary	hindu	male	middle	2002	mild	1	male	respondent	4	2800	no	no	-199	-212	-156	33	5	1	1	0	0	1	2	2	-1.99	-2.12	-1.56	0	0	1	0	2	1	1	0
24	20-24	manipur	rural	higher	christian	female	poorer	2394	mild	1	male	respondent	4	3300	no	no	-271	89	306	10	2	1	1	0	1	1	2	2	-2.71	0.89	3.06	1	0	0	1	3	4	4	0
28	25-29	rajasthan	urban	secondary	hindu	male	richest	2265	not anemic	2	female	respondent	5	3000	no	no	-16	-37	-48	31	5	2	1	0	0	1	2	2	-0.16	-0.37	-0.48	0	0	0	0	2	1	1	0
30	30-34	rajasthan	rural	secondary	hindu	female	middle	1969	mild	2	male	respondent	1	3000	no	no	-43	-83	-93	57	7	2	1	0	1	0	2	2	-0.43	-0.83	-0.93	0	0	0	0	2	1	4	0
28	25-29	uttar pradesh	rural	primary	hindu	male	poorer	2382	mild	3	male	respondent	2	3500	no	no	-273	-197	-70	27	5	3	1	0	0	0	2	2	-2.73	-1.97	-0.7	1	0	0	0	1	1	2	0
19	15-19	meghalaya	rural	primary	christian	male	poorer	2296	not anemic	1	male	respondent	4	3000	no	yes	-190	-151	-52	53	7	1	1	1	0	1	2	1	-1.9	-1.51	-0.52	0	0	0	0	1	4	4	0
25	25-29	maharashtra	rural	secondary	hindu	male	richest	2437	mild	2	female	respondent	9	4000	no	no	-5	-37	-52	20	4	2	1	0	0	1	2	2	-0.05	-0.37	-0.52	0	0	0	0	2	1	1	0
24	20-24	sikkim	rural	secondary	hindu	male	richer	2448	not anemic	1	male	respondent	5	2900	no	no	105	-117	-258	26	5	1	1	0	0	1	2	2	1.05	-1.17	-2.58	0	1	0	0	2	1	4	0
21	20-24	gujarat	urban	secondary	muslim	male	richest	2485	mild	2	male	respondent	8	3500	no	no	73	-193	-313	7	2	2	1	0	0	1	2	2	0.73	-1.93	-3.13	0	1	0	0	2	2	2	0
28	25-29	bihar	rural	no education	hindu	male	poorer	1935	not anemic	5	male	respondent	no antenatal visits	3000	no	no	-338	-124	66	14	3	3	1	0	0	0	2	2	-3.38	-1.24	0.66	1	0	0	0	1	1	3	0
23	20-24	andhra pradesh	rural	higher	hindu	male	richest	3134	not anemic	1	male	respondent	6	1800	no	no	-400	-197	5	22	4	1	0	0	0	1	3	2	-4	-1.97	0.05	1	0	0	0	3	1	2	0
25	25-29	andhra pradesh	rural	higher	hindu	male	poorer	2871	mild	1	male	respondent	6	3000	no	no	-30	-238	-309	17	3	1	1	0	0	1	3	2	-0.3	-2.38	-3.09	0	1	1	0	3	1	2	0
27	25-29	uttar pradesh	rural	no education	hindu	male	poorest	1844	moderate	3	male	respondent	no antenatal visits	2500	no	no	-212	-222	-154	30	5	3	1	0	0	0	1	2	-2.12	-2.22	-1.54	1	0	1	0	1	1	2	0
21	20-24	arunachal pradesh	rural	secondary	christian	male	poorer	2124	not anemic	1	male	respondent	6	3000	no	no	-205	44	194	11	2	1	1	0	0	1	2	2	-2.05	0.44	1.94	1	0	0	1	2	4	3	0
32	30-34	madhya pradesh	urban	higher	muslim	male	richest	1726	moderate	1	female	respondent	8	3500	no	no	-137	-201	-179	33	5	1	1	0	0	1	1	2	-1.37	-2.01	-1.79	0	0	1	0	3	2	1	0
23	20-24	bihar	rural	no education	hindu	male	poorest	2230	not anemic	3	female	respondent	2	3400	no	no	-27	-176	-238	32	5	3	1	0	0	0	2	2	-0.27	-1.76	-2.38	0	1	0	0	1	1	2	0
22	20-24	mizoram	rural	secondary	christian	male	middle	2263	moderate	1	male	respondent	4	2500	no	no	-164	-291	-270	8	2	1	1	0	0	1	2	2	-1.64	-2.91	-2.7	0	1	1	0	2	4	4	0
26	25-29	madhya pradesh	rural	secondary	hindu	female	middle	2403	not anemic	3	female	respondent	5	2500	no	yes	33	-217	-342	25	5	3	1	1	1	1	2	2	0.33	-2.17	-3.42	0	1	1	0	2	1	2	0
33	30-34	himachal pradesh	rural	secondary	hindu	male	richer	2453	not anemic	2	male	respondent	9	2600	no	no	21	-34	-73	52	7	2	1	0	0	1	2	2	0.21	-0.34	-0.73	0	0	0	0	2	1	2	0
28	25-29	kerala	rural	secondary	hindu	male	richer	2536	moderate	1	male	respondent	13	3000	no	no	-71	-72	-55	31	5	1	1	0	0	1	3	2	-0.71	-0.72	-0.55	0	0	0	0	2	1	2	0
21	20-24	uttar pradesh	rural	higher	hindu	male	richer	1754	not anemic	2	female	respondent	15	1200	yes, last two weeks	yes	-184	-169	-91	10	2	2	0	1	0	1	1	2	-1.84	-1.69	-0.91	0	0	0	0	3	1	2	0
29	25-29	west bengal	urban	higher	hindu	female	richest	3767	not anemic	1	female	respondent	10	1400	no	yes	-98	49	168	59	7	1	0	1	1	1	3	2	-0.98	0.49	1.68	0	0	0	1	3	1	1	0
26	25-29	rajasthan	rural	higher	hindu	male	richest	2170	moderate	1	male	respondent	4	3500	no	no	-172	-54	31	17	3	1	1	0	0	1	2	2	-1.72	-0.54	0.31	0	0	0	0	3	1	2	0
25	25-29	uttar pradesh	rural	secondary	hindu	male	middle	2137	mild	2	female	respondent	3	2500	no	no	-73	-137	-144	34	5	2	1	0	0	0	2	2	-0.73	-1.37	-1.44	0	0	0	0	2	1	2	0
26	25-29	tamil nadu	rural	secondary	hindu	female	richer	1475	moderate	1	female	respondent	9	2500	no	no	-187	-139	-49	10	2	1	1	0	1	1	1	2	-1.87	-1.39	-0.49	0	0	0	0	2	1	2	0
30	30-34	odisha	rural	no education	hindu	male	poorest	2084	moderate	3	male	respondent	2	2800	no	no	-291	-373	-320	33	5	3	1	0	0	0	2	2	-2.91	-3.73	-3.2	1	1	1	0	1	1	3	0
26	25-29	jammu and kashmir	rural	secondary	hindu	male	middle	3625	not anemic	2	female	respondent	4	3500	no	no	-227	-257	-178	44	6	2	1	0	0	1	3	2	-2.27	-2.57	-1.78	1	0	1	0	2	1	3	0
35	35-39	punjab	rural	primary	sikh	male	richest	1731	mild	4	female	respondent	6	2500	no	no	-282	-326	-229	47	6	3	1	0	0	1	1	3	-2.82	-3.26	-2.29	1	1	1	0	1	3	3	0
24	20-24	madhya pradesh	rural	secondary	hindu	male	poorest	2257	moderate	2	female	respondent	3	3000	no	no	9	125	162	32	5	2	1	0	0	0	2	2	0.09	1.25	1.62	0	0	0	1	2	1	4	0
27	25-29	chandigarh	urban	secondary	hindu	male	richest	2479	mild	2	female	respondent	4	3200	no	no	-291	-233	-113	22	4	2	1	0	0	1	2	2	-2.91	-2.33	-1.13	1	0	1	0	2	1	1	0
28	25-29	odisha	rural	secondary	hindu	male	poorer	1742	not anemic	1	female	respondent	4	3700	no	no	-147	-159	-111	37	6	1	1	0	0	1	1	2	-1.47	-1.59	-1.11	0	0	0	0	2	1	3	0
31	30-34	tripura	urban	secondary	hindu	male	middle	2819	not anemic	2	female	respondent	3	2300	no	no	-101	-74	-31	29	5	2	0	0	0	0	3	2	-1.01	-0.74	-0.31	0	0	0	0	2	1	2	0
31	30-34	mizoram	rural	secondary	christian	male	middle	2648	not anemic	3	female	respondent	6	3200	no	no	-135	-99	-24	49	7	3	1	0	0	1	3	2	-1.35	-0.99	-0.24	0	0	0	0	2	4	4	0
26	25-29	west bengal	rural	no education	hindu	male	poorer	3121	mild	3	male	respondent	7	2800	no	no	-17	-43	-55	27	5	3	1	0	0	1	3	2	-0.17	-0.43	-0.55	0	0	0	0	1	1	3	0
25	25-29	chandigarh	urban	secondary	muslim	male	richest	2003	mild	2	male	respondent	8	2000	no	yes	-240	-246	-159	51	7	2	0	1	0	1	2	2	-2.4	-2.46	-1.59	1	0	1	0	2	2	2	0
23	20-24	jammu and kashmir	rural	primary	muslim	male	middle	1777	not anemic	1	male	respondent	8	2500	no	no	-209	-173	-104	18	4	1	1	0	0	1	1	2	-2.09	-1.73	-1.04	1	0	0	0	1	2	1	0
28	25-29	maharashtra	rural	primary	hindu	male	middle	2295	moderate	3	male	respondent	4	3000	yes, last two weeks	no	-1	81	116	58	7	3	1	1	0	1	2	2	-0.01	0.81	1.16	0	0	0	1	1	1	1	0
35	35-39	mizoram	urban	secondary	christian	male	richest	2720	not anemic	2	female	respondent	8	3200	no	no	-151	-122	-55	30	5	2	1	0	0	1	3	3	-1.51	-1.22	-0.55	0	0	0	0	2	4	4	0
25	25-29	madhya pradesh	rural	primary	hindu	male	poorer	1650	not anemic	2	male	respondent	no antenatal visits	4300	no	yes	-384	-306	-115	48	7	2	1	1	0	0	1	2	-3.84	-3.06	-1.15	1	0	1	0	1	1	2	0
39	35-39	maharashtra	rural	secondary	hindu	male	middle	1735	mild	2	male	respondent	7	3500	no	yes	-212	-235	-170	50	7	2	1	1	0	1	1	3	-2.12	-2.35	-1.7	1	0	1	0	2	1	4	0
20	20-24	jharkhand	rural	secondary	hindu	male	poorer	1792	moderate	1	female	respondent	1	3000	yes, last two weeks	yes	-42	-171	-213	14	3	1	1	1	0	0	1	2	-0.42	-1.71	-2.13	0	1	0	0	2	1	2	0
33	30-34	jharkhand	rural	no education	muslim	male	poorer	1794	mild	6	female	respondent	1	3000	no	yes	-296	-197	-29	32	5	3	1	1	0	0	1	2	-2.96	-1.97	-0.29	1	0	0	0	1	2	2	0
26	25-29	rajasthan	urban	secondary	hindu	male	richest	2035	mild	2	male	respondent	4	2500	no	no	-199	50	231	36	6	2	1	0	0	1	2	2	-1.99	0.5	2.31	0	0	0	1	2	1	1	0
30	30-34	mizoram	urban	secondary	christian	male	richest	2246	not anemic	3	female	respondent	7	3350	no	no	-111	-134	-99	54	7	3	1	0	0	1	2	2	-1.11	-1.34	-0.99	0	0	0	0	2	4	4	0
29	25-29	uttar pradesh	rural	secondary	hindu	male	richest	2861	moderate	3	male	respondent	6	2750	no	no	-114	-99	-56	20	4	3	1	0	0	1	3	2	-1.14	-0.99	-0.56	0	0	0	0	2	1	2	0
30	30-34	odisha	rural	secondary	hindu	male	richer	4042	not anemic	1	female	respondent	6	3000	no	no	-15	147	234	46	6	1	1	0	0	1	3	2	-0.15	1.47	2.34	0	0	0	1	2	1	1	0
42	40-44	manipur	urban	secondary	hindu	male	middle	3774	not anemic	2	male	respondent	3	3100	no	no	-170	-185	-128	56	7	2	1	0	0	0	3	3	-1.7	-1.85	-1.28	0	0	0	0	2	1	3	0
27	25-29	tamil nadu	rural	secondary	hindu	male	middle	1926	not anemic	4	male	respondent	no antenatal visits	3500	no	no	385	111	-93	17	3	3	1	0	0	0	2	2	3.85	1.11	-0.93	0	0	0	0	2	1	3	0
29	25-29	uttar pradesh	rural	no education	hindu	male	middle	2638	mild	3	male	respondent	3	3000	no	yes	-174	-201	-168	16	3	3	1	1	0	0	3	2	-1.74	-2.01	-1.68	0	0	1	0	1	1	2	0
30	30-34	mizoram	rural	primary	christian	female	richer	2143	not anemic	4	female	respondent	2	3200	no	no	-197	-148	-66	12	3	3	1	0	1	0	2	2	-1.97	-1.48	-0.66	0	0	0	0	1	4	4	0
26	25-29	gujarat	urban	secondary	hindu	male	richest	2158	not anemic	2	female	respondent	4	3500	no	yes	-40	20	63	42	6	2	1	1	0	1	2	2	-0.4	0.2	0.63	0	0	0	0	2	1	1	0
41	40-44	goa	rural	secondary	hindu	male	richer	2539	not anemic	1	male	respondent	30	2500	no	no	19	46	55	39	6	1	1	0	0	1	3	3	0.19	0.46	0.55	0	0	0	0	2	1	2	0
26	25-29	uttarakhand	rural	secondary	hindu	male	middle	1751	mild	1	female	respondent	16	2500	no	no	-239	-274	-190	43	6	1	1	0	0	1	1	2	-2.39	-2.74	-1.9	1	0	1	0	2	1	1	0
31	30-34	goa	rural	secondary	hindu	male	richer	2844	mild	1	female	respondent	6	2400	no	no	-275	-196	-76	22	4	1	0	0	0	1	3	2	-2.75	-1.96	-0.76	1	0	0	0	2	1	2	0
31	30-34	manipur	urban	secondary	hindu	male	middle	1889	not anemic	2	male	respondent	8	3400	no	no	-63	43	91	15	3	2	1	0	0	1	2	2	-0.63	0.43	0.91	0	0	0	0	2	1	1	0
30	30-34	andaman and nicobar islands	rural	secondary	christian	male	richer	2216	mild	1	female	respondent	10	2700	no	no	47	-32	-74	14	3	1	1	0	0	1	2	2	0.47	-0.32	-0.74	0	0	0	0	2	4	1	0
31	30-34	tripura	rural	no education	hindu	male	poorest	1894	mild	5	female	respondent	5	2700	no	no	166	-148	-401	56	7	3	1	0	0	1	2	2	1.66	-1.48	-4.01	0	1	0	0	1	1	4	0
22	20-24	karnataka	rural	primary	hindu	male	poorer	1795	not anemic	1	female	respondent	6	2500	no	no	-138	-150	-104	25	5	1	1	0	0	1	1	2	-1.38	-1.5	-1.04	0	0	0	0	1	1	2	0
24	20-24	tamil nadu	rural	no education	hindu	male	poorer	2470	not anemic	2	male	respondent	9	3000	no	no	-11	-299	-441	44	6	2	1	0	0	1	2	2	-0.11	-2.99	-4.41	0	1	1	0	1	1	2	0
25	25-29	meghalaya	rural	higher	christian	male	richest	2100	mild	1	female	respondent	12	3200	no	no	-447	-403	-180	41	6	1	1	0	0	1	2	2	-4.47	-4.03	-1.8	1	0	1	0	3	4	4	0
45	45-49	mizoram	rural	no education	christian	male	poorest	1960	not anemic	5	male	respondent	4	2700	no	no	-370	18	384	56	7	3	1	0	0	1	2	3	-3.7	0.18	3.84	1	0	0	1	1	4	4	0
26	25-29	tamil nadu	rural	higher	hindu	male	richest	2293	mild	2	female	respondent	30	2000	no	no	-136	-142	-90	49	7	2	0	0	0	1	2	2	-1.36	-1.42	-0.9	0	0	0	0	3	1	2	0
33	30-34	punjab	urban	higher	hindu	male	richest	1982	mild	2	female	respondent	30	3000	no	no	-4	-233	-322	16	3	2	1	0	0	1	2	2	-0.04	-2.33	-3.22	0	1	1	0	3	1	1	0
23	20-24	gujarat	rural	secondary	hindu	female	poorer	1636	mild	1	male	respondent	4	2530	no	no	-447	-114	201	10	2	1	1	0	1	1	1	2	-4.47	-1.14	2.01	1	0	0	1	2	1	4	0
27	25-29	tamil nadu	urban	secondary	muslim	female	richer	3039	not anemic	2	female	respondent	9	3300	no	no	-78	-45	-3	40	6	2	1	0	1	1	3	2	-0.78	-0.45	-0.03	0	0	0	0	2	2	2	0
24	20-24	uttar pradesh	rural	no education	hindu	male	poorer	1836	not anemic	1	male	respondent	2	2500	no	yes	-203	-45	65	15	3	1	1	1	0	0	1	2	-2.03	-0.45	0.65	1	0	0	0	1	1	2	0
20	20-24	rajasthan	rural	higher	hindu	male	richer	1938	mild	1	male	respondent	3	2000	no	no	-237	-151	-28	28	5	1	0	0	0	0	2	2	-2.37	-1.51	-0.28	1	0	0	0	3	1	2	0
22	20-24	uttar pradesh	rural	secondary	hindu	male	middle	1836	mild	2	male	respondent	3	1750	no	yes	201	-81	-233	8	2	2	0	1	0	0	1	2	2.01	-0.81	-2.33	0	1	0	0	2	1	2	0
26	25-29	mizoram	rural	secondary	christian	male	middle	1787	not anemic	1	male	respondent	3	3200	no	no	-12	-106	-127	8	2	1	1	0	0	0	1	2	-0.12	-1.06	-1.27	0	0	0	0	2	4	4	0
28	25-29	jammu and kashmir	rural	no education	muslim	male	poorer	2337	moderate	2	male	respondent	4	3500	no	no	-50	-75	-76	32	5	2	1	0	0	1	2	2	-0.5	-0.75	-0.76	0	0	0	0	1	2	1	0
19	15-19	uttar pradesh	rural	no education	hindu	male	poorer	2115	mild	1	male	respondent	4	2000	no	yes	-151	-197	-176	14	3	1	0	1	0	1	2	1	-1.51	-1.97	-1.76	0	0	0	0	1	1	2	0
24	20-24	gujarat	urban	no education	hindu	male	middle	1688	mild	2	female	respondent	8	2500	no	no	35	-80	-133	15	3	2	1	0	0	1	1	2	0.35	-0.8	-1.33	0	0	0	0	1	1	1	0
24	20-24	uttarakhand	rural	secondary	hindu	male	poorer	3224	mild	1	male	respondent	1	3000	no	no	-201	-26	98	21	4	1	1	0	0	0	3	2	-2.01	-0.26	0.98	1	0	0	0	2	1	3	0
30	30-34	rajasthan	urban	secondary	hindu	male	middle	2216	mild	3	female	respondent	no antenatal visits	3000	no	no	-167	-62	65	56	7	3	1	0	0	0	2	2	-1.67	-0.62	0.65	0	0	0	0	2	1	3	0
27	25-29	odisha	urban	secondary	hindu	male	richer	1747	moderate	1	male	respondent	7	2200	no	no	-226	-188	-95	34	5	1	0	0	0	1	1	2	-2.26	-1.88	-0.95	1	0	0	0	2	1	2	0
25	25-29	maharashtra	rural	secondary	hindu	male	richer	2486	not anemic	1	female	respondent	6	2600	no	no	-11	-76	-104	38	6	1	1	0	0	1	2	2	-0.11	-0.76	-1.04	0	0	0	0	2	1	2	0
29	25-29	madhya pradesh	rural	no education	hindu	male	poorer	2208	moderate	2	male	respondent	4	3000	no	no	-158	-201	-171	42	6	2	1	0	0	1	2	2	-1.58	-2.01	-1.71	0	0	1	0	1	1	2	0
31	30-34	assam	rural	no education	christian	male	poorest	1922	mild	3	female	respondent	4	2700	no	no	-357	-278	-78	44	6	3	1	0	0	1	2	2	-3.57	-2.78	-0.78	1	0	1	0	1	4	2	0
29	25-29	punjab	urban	higher	sikh	male	richest	2351	mild	3	female	respondent	8	3500	no	no	-111	-107	-54	8	2	3	1	0	0	1	2	2	-1.11	-1.07	-0.54	0	0	0	0	3	3	1	0
21	20-24	maharashtra	rural	secondary	hindu	male	middle	2502	not anemic	3	male	respondent	1	2500	no	no	-286	-300	-208	44	6	3	1	0	0	0	3	2	-2.86	-3	-2.08	1	1	1	0	2	1	4	0
28	25-29	madhya pradesh	rural	secondary	hindu	male	poorer	1741	moderate	2	female	respondent	no antenatal visits	3000	no	no	-65	-250	-306	25	5	2	1	0	0	0	1	2	-0.65	-2.5	-3.06	0	1	1	0	2	1	2	0
33	30-34	uttar pradesh	rural	secondary	hindu	male	poorer	2348	not anemic	7	female	respondent	5	4000	no	no	-305	-199	-12	57	7	3	1	0	0	1	2	2	-3.05	-1.99	-0.12	1	0	0	0	2	1	2	0
22	20-24	nagaland	urban	secondary	christian	male	middle	2316	not anemic	2	male	respondent	3	3800	no	no	167	111	14	48	7	2	1	0	0	0	2	2	1.67	1.11	0.14	0	0	0	0	2	4	4	0
31	30-34	madhya pradesh	urban	higher	hindu	male	richest	2437	mild	2	female	respondent	5	2800	no	no	-163	-144	-47	6	2	2	1	0	0	1	2	2	-1.63	-1.44	-0.47	0	0	0	0	3	1	1	0
21	20-24	jammu and kashmir	rural	secondary	muslim	male	richest	1846	not anemic	1	female	respondent	5	3250	no	no	-386	-184	86	52	7	1	1	0	0	1	1	2	-3.86	-1.84	0.86	1	0	0	0	2	2	1	0
23	20-24	gujarat	rural	no education	hindu	male	poorest	2533	not anemic	2	female	respondent	4	1500	no	no	-462	-346	-70	42	6	2	0	0	0	1	3	2	-4.62	-3.46	-0.7	1	0	1	0	1	1	2	0
25	25-29	kerala	urban	secondary	muslim	male	richest	2636	not anemic	1	male	respondent	9	3200	no	no	-23	15	42	35	5	1	1	0	0	1	3	2	-0.23	0.15	0.42	0	0	0	0	2	2	2	0
29	25-29	uttarakhand	rural	no education	hindu	male	poorer	1629	mild	1	male	respondent	2	2500	no	no	-266	-235	-125	31	5	1	1	0	0	0	1	2	-2.66	-2.35	-1.25	1	0	1	0	1	1	1	0
21	20-24	bihar	rural	no education	hindu	male	poorest	1899	moderate	1	female	respondent	no antenatal visits	2500	no	no	-319	-352	-259	16	3	1	1	0	0	0	2	2	-3.19	-3.52	-2.59	1	1	1	0	1	1	2	0
32	30-34	uttar pradesh	rural	primary	hindu	male	poorer	2208	mild	3	male	respondent	2	3500	no	no	-51	-51	-40	30	5	3	1	0	0	0	2	2	-0.51	-0.51	-0.4	0	0	0	0	1	1	3	0
30	30-34	uttar pradesh	urban	higher	hindu	male	richest	2658	mild	2	male	respondent	6	3000	no	no	-145	-336	-395	51	7	2	1	0	0	1	3	2	-1.45	-3.36	-3.95	0	1	1	0	3	1	1	0
24	20-24	gujarat	rural	secondary	hindu	male	richer	2187	mild	1	male	respondent	9	2750	no	no	-159	-156	-106	33	5	1	1	0	0	1	2	2	-1.59	-1.56	-1.06	0	0	0	0	2	1	2	0
29	25-29	punjab	urban	secondary	hindu	male	richest	2236	not anemic	2	male	respondent	18	2500	no	no	4	-95	-123	7	2	2	1	0	0	1	2	2	0.04	-0.95	-1.23	0	0	0	0	2	1	1	0
24	20-24	tamil nadu	urban	secondary	hindu	male	richer	3146	moderate	2	male	respondent	6	3000	no	no	-154	34	169	34	5	2	1	0	0	1	3	2	-1.54	0.34	1.69	0	0	0	1	2	1	2	0
31	30-34	odisha	rural	secondary	hindu	male	poorest	2091	moderate	2	male	respondent	8	3300	no	no	144	-153	-364	50	7	2	1	0	0	1	2	2	1.44	-1.53	-3.64	0	1	0	0	2	1	4	0
27	25-29	madhya pradesh	rural	no education	hindu	male	poorer	2288	moderate	2	male	respondent	1	3000	no	no	-74	-107	-104	29	5	2	1	0	0	0	2	2	-0.74	-1.07	-1.04	0	0	0	0	1	1	3	0
39	35-39	mizoram	urban	secondary	christian	female	richest	2774	not anemic	2	male	respondent	4	2500	no	no	121	8	-81	24	5	2	1	0	1	1	3	3	1.21	0.08	-0.81	0	0	0	0	2	4	4	0
27	25-29	jharkhand	urban	higher	other	male	richer	2184	not anemic	1	male	respondent	4	3000	no	no	-90	-50	-7	31	5	1	1	0	0	1	2	2	-0.9	-0.5	-0.07	0	0	0	0	3	5	4	0
33	30-34	rajasthan	urban	secondary	hindu	female	richest	2154	not anemic	2	male	respondent	7	3000	no	no	-343	-283	-123	42	6	2	1	0	1	1	2	2	-3.43	-2.83	-1.23	1	0	1	0	2	1	3	0
34	30-34	gujarat	rural	secondary	hindu	male	poorer	2065	not anemic	5	female	respondent	2	2000	no	no	19	-271	-401	27	5	3	0	0	0	0	2	2	0.19	-2.71	-4.01	0	1	1	0	2	1	4	0
25	25-29	madhya pradesh	rural	primary	hindu	male	middle	2251	not anemic	2	female	respondent	30	3250	no	no	-107	-76	-39	15	3	2	1	0	0	1	2	2	-1.07	-0.76	-0.39	0	0	0	0	1	1	2	0
28	25-29	bihar	rural	no education	hindu	male	poorest	1970	mild	3	male	respondent	1	2550	no	yes	-242	-236	-117	7	2	3	1	1	0	0	2	2	-2.42	-2.36	-1.17	1	0	1	0	1	1	2	0
30	30-34	andhra pradesh	urban	secondary	hindu	male	richest	1965	not anemic	2	female	respondent	6	3000	no	no	-56	-139	-157	42	6	2	1	0	0	1	2	2	-0.56	-1.39	-1.57	0	0	0	0	2	1	2	0
30	30-34	bihar	rural	no education	hindu	male	middle	1673	moderate	3	female	respondent	no antenatal visits	2000	no	no	-366	-417	-310	13	3	3	0	0	0	0	1	2	-3.66	-4.17	-3.1	1	1	1	0	1	1	3	0
24	20-24	west bengal	urban	no education	muslim	male	poorest	1822	moderate	3	male	respondent	no antenatal visits	2500	no	no	-84	-61	-22	38	6	3	1	0	0	0	1	2	-0.84	-0.61	-0.22	0	0	0	0	1	2	1	0
18	15-19	maharashtra	rural	secondary	hindu	male	middle	1770	moderate	1	female	respondent	8	1750	no	no	-365	-300	-99	35	5	1	0	0	0	1	1	1	-3.65	-3	-0.99	1	0	1	0	2	1	1	0
25	25-29	rajasthan	rural	no education	muslim	male	poorer	1705	mild	4	male	respondent	no antenatal visits	2500	yes, last two weeks	no	-388	-311	-119	49	7	3	1	1	0	0	1	2	-3.88	-3.11	-1.19	1	0	1	0	1	2	2	0
38	35-39	madhya pradesh	urban	no education	muslim	male	poorer	2723	moderate	10	male	respondent	1	2500	no	no	-126	-116	-75	30	5	3	1	0	0	0	3	3	-1.26	-1.16	-0.75	0	0	0	0	1	2	2	0
24	20-24	tripura	rural	no education	hindu	male	poorer	1756	not anemic	2	male	respondent	7	2000	no	no	5	17	16	24	5	2	0	0	0	1	1	2	0.05	0.17	0.16	0	0	0	0	1	1	4	0
25	25-29	madhya pradesh	urban	secondary	muslim	female	middle	2110	mild	2	male	respondent	5	2600	no	no	-203	-159	-70	39	6	2	1	0	1	1	2	2	-2.03	-1.59	-0.7	1	0	0	0	2	2	2	0
33	30-34	meghalaya	rural	secondary	christian	male	poorer	2106	not anemic	4	male	respondent	4	3000	no	yes	-157	-237	-228	29	5	3	1	1	0	1	2	2	-1.57	-2.37	-2.28	0	1	1	0	2	4	4	0
24	20-24	gujarat	rural	secondary	hindu	male	poorer	1513	moderate	1	male	respondent	3	3000	no	no	-261	-297	-230	39	6	1	1	0	0	0	1	2	-2.61	-2.97	-2.3	1	1	1	0	2	1	2	0
28	25-29	tamil nadu	urban	secondary	hindu	male	middle	2116	moderate	3	male	respondent	10	2250	no	no	-196	-164	-68	53	7	3	0	0	0	1	2	2	-1.96	-1.64	-0.68	0	0	0	0	2	1	3	0
25	25-29	madhya pradesh	rural	primary	hindu	male	poorest	2271	not anemic	3	female	respondent	6	2000	no	yes	-96	-228	-258	53	7	3	0	1	0	1	2	2	-0.96	-2.28	-2.58	0	1	1	0	1	1	2	0
26	25-29	tamil nadu	urban	secondary	hindu	male	richer	2138	not anemic	2	female	respondent	9	2700	no	no	-77	-164	-177	27	5	2	1	0	0	1	2	2	-0.77	-1.64	-1.77	0	0	0	0	2	1	2	0
30	30-34	bihar	rural	no education	hindu	female	poorer	1642	not anemic	5	male	respondent	no antenatal visits	3000	no	no	-102	-80	-31	42	6	3	1	0	1	0	1	2	-1.02	-0.8	-0.31	0	0	0	0	1	1	3	0
42	40-44	meghalaya	rural	higher	christian	female	richer	2371	moderate	3	male	respondent	6	2850	no	yes	-204	-107	8	38	6	3	1	1	1	1	2	3	-2.04	-1.07	0.08	1	0	0	0	3	4	4	0
28	25-29	maharashtra	rural	no education	hindu	male	poorest	1861	mild	3	female	respondent	no antenatal visits	2500	no	no	-134	-131	-96	16	3	3	1	0	0	0	2	2	-1.34	-1.31	-0.96	0	0	0	0	1	1	4	0
20	20-24	tamil nadu	rural	secondary	hindu	male	poorer	2177	mild	1	female	respondent	10	3000	no	no	459	-39	-330	10	2	1	1	0	0	1	2	2	4.59	-0.39	-3.3	0	1	0	0	2	1	2	0
23	20-24	rajasthan	rural	higher	hindu	male	middle	1773	moderate	1	female	respondent	1	3000	no	no	-171	-80	20	30	5	1	1	0	0	0	1	2	-1.71	-0.8	0.2	0	0	0	0	3	1	2	0
26	25-29	tamil nadu	rural	secondary	hindu	male	richer	2533	not anemic	2	female	respondent	14	3700	no	no	-186	-183	-110	33	5	2	1	0	0	1	3	2	-1.86	-1.83	-1.1	0	0	0	0	2	1	3	0
30	30-34	uttarakhand	rural	secondary	hindu	male	middle	1866	mild	3	male	respondent	4	2000	no	no	-206	-189	-100	52	7	3	0	0	0	1	2	2	-2.06	-1.89	-1	1	0	0	0	2	1	1	0
25	25-29	bihar	urban	secondary	hindu	male	richest	1895	not anemic	2	male	respondent	4	3000	no	no	-82	-160	-165	23	4	2	1	0	0	1	2	2	-0.82	-1.6	-1.65	0	0	0	0	2	1	2	0
21	20-24	jharkhand	urban	secondary	hindu	male	poorer	1931	mild	1	female	respondent	4	2700	no	no	-76	-305	-351	7	2	1	1	0	0	1	2	2	-0.76	-3.05	-3.51	0	1	1	0	2	1	2	0
28	25-29	maharashtra	rural	secondary	hindu	male	poorer	flagged cases	not anemic	3	female	respondent	3	2500	no	no	-351	-200	24	46	6	3	1	0	0	0	3	2	-3.51	-2	0.24	1	0	0	0	2	1	1	0
40	40-44	punjab	urban	secondary	hindu	male	richest	2929	mild	3	female	respondent	4	3000	no	no	-259	-275	-173	48	7	3	1	0	0	1	3	3	-2.59	-2.75	-1.73	1	0	1	0	2	1	1	0
30	30-34	delhi	urban	secondary	hindu	male	richer	2021	not anemic	3	female	respondent	no antenatal visits	2000	no	no	384	42	-228	26	5	3	0	0	0	0	2	2	3.84	0.42	-2.28	0	1	0	0	2	1	4	0
28	25-29	manipur	rural	secondary	other	male	middle	2400	not anemic	2	female	respondent	7	3800	no	no	-180	-160	-104	16	3	2	1	0	0	1	2	2	-1.8	-1.6	-1.04	0	0	0	0	2	5	2	0
26	25-29	assam	rural	primary	christian	male	poorest	1665	not anemic	1	male	respondent	4	2900	no	no	-211	-208	-130	10	2	1	1	0	0	1	1	2	-2.11	-2.08	-1.3	1	0	1	0	1	4	1	0
25	25-29	karnataka	rural	secondary	hindu	male	middle	2897	not anemic	2	female	respondent	9	2500	no	no	-346	-222	-12	45	6	2	1	0	0	1	3	2	-3.46	-2.22	-0.12	1	0	1	0	2	1	2	0
24	20-24	madhya pradesh	urban	higher	hindu	male	richest	2385	severe	2	male	respondent	8	3000	no	no	120	0	-92	31	5	2	1	0	0	1	2	2	1.2	0	-0.92	0	0	0	0	3	1	4	0
23	20-24	bihar	rural	no education	hindu	male	poorest	1662	moderate	1	female	respondent	no antenatal visits	3750	no	no	-105	-117	-89	21	4	1	1	0	0	0	1	2	-1.05	-1.17	-0.89	0	0	0	0	1	1	3	0
23	20-24	bihar	rural	secondary	hindu	male	poorest	2388	mild	1	female	respondent	1	2700	no	no	-102	-119	-92	26	5	1	1	0	0	0	2	2	-1.02	-1.19	-0.92	0	0	0	0	2	1	2	0
24	20-24	rajasthan	urban	secondary	muslim	female	middle	1861	not anemic	1	male	respondent	3	2500	no	no	-186	-256	-236	39	6	1	1	0	1	0	2	2	-1.86	-2.56	-2.36	0	1	1	0	2	2	2	0
31	30-34	odisha	rural	primary	hindu	male	poorest	2153	not anemic	2	female	respondent	7	3400	no	no	-180	-151	-70	32	5	2	1	0	0	1	2	2	-1.8	-1.51	-0.7	0	0	0	0	1	1	4	0
24	20-24	odisha	rural	secondary	hindu	male	middle	2057	not anemic	1	male	respondent	5	3500	no	no	-223	-208	-112	59	7	1	1	0	0	1	2	2	-2.23	-2.08	-1.12	1	0	1	0	2	1	2	0
23	20-24	madhya pradesh	rural	secondary	hindu	female	poorer	1972	mild	3	female	respondent	no antenatal visits	1500	no	no	-262	-213	-110	20	4	3	0	0	1	0	2	2	-2.62	-2.13	-1.1	1	0	1	0	2	1	1	0
24	20-24	karnataka	rural	primary	hindu	male	middle	2173	moderate	1	male	respondent	7	2000	no	no	-286	-313	-231	44	6	1	0	0	0	1	2	2	-2.86	-3.13	-2.31	1	1	1	0	1	1	2	0
29	25-29	karnataka	rural	secondary	hindu	male	poorer	1985	mild	2	female	respondent	9	3500	no	no	-104	-65	-1	58	7	2	1	0	0	1	2	2	-1.04	-0.65	-0.01	0	0	0	0	2	1	3	0
26	25-29	goa	urban	higher	hindu	male	richest	2508	not anemic	1	male	respondent	9	2275	yes, last two weeks	yes	99	-147	-257	13	3	1	0	1	0	1	3	2	0.99	-1.47	-2.57	0	1	0	0	3	1	2	0
30	30-34	nagaland	rural	secondary	christian	male	richer	1917	mild	2	female	respondent	4	4000	no	no	54	-56	-111	14	3	2	1	0	0	1	2	2	0.54	-0.56	-1.11	0	0	0	0	2	4	4	0
22	20-24	west bengal	urban	primary	hindu	male	poorer	2126	not anemic	1	male	respondent	2	2000	no	no	-249	-162	-24	46	6	1	0	0	0	0	2	2	-2.49	-1.62	-0.24	1	0	0	0	1	1	1	0
24	20-24	jharkhand	rural	no education	hindu	male	poorest	1887	mild	2	male	respondent	2	3500	no	no	-232	-33	98	15	3	2	1	0	0	0	2	2	-2.32	-0.33	0.98	1	0	0	0	1	1	4	0
27	25-29	uttar pradesh	urban	secondary	muslim	male	richest	2866	not anemic	2	male	respondent	3	3500	no	no	-276	-116	21	20	4	2	1	0	0	0	3	2	-2.76	-1.16	0.21	1	0	0	0	2	2	1	0
32	30-34	chhattisgarh	rural	no education	hindu	male	poorest	2034	not anemic	4	female	respondent	7	3500	no	no	-117	-238	-249	32	5	3	1	0	0	1	2	2	-1.17	-2.38	-2.49	0	1	1	0	1	1	1	0
24	20-24	uttar pradesh	rural	no education	muslim	male	poorest	1994	mild	1	female	respondent	no antenatal visits	2000	no	no	55	-71	-153	25	5	1	0	0	0	0	2	2	0.55	-0.71	-1.53	0	0	0	0	1	2	2	0
25	25-29	bihar	rural	secondary	hindu	male	poorest	2038	not anemic	3	male	respondent	2	3000	yes, last two weeks	no	-291	-203	-78	14	3	3	1	1	0	0	2	2	-2.91	-2.03	-0.78	1	0	1	0	2	1	2	0
35	35-39	rajasthan	urban	higher	hindu	male	richest	2743	mild	2	female	respondent	4	2000	no	no	-55	-195	-244	50	7	2	0	0	0	1	3	3	-0.55	-1.95	-2.44	0	1	0	0	3	1	3	0
23	20-24	bihar	rural	secondary	hindu	female	richer	2091	moderate	2	female	respondent	3	2500	no	no	-473	-183	98	22	4	2	1	0	1	0	2	2	-4.73	-1.83	0.98	1	0	0	0	2	1	1	0
26	25-29	madhya pradesh	rural	secondary	hindu	male	richer	1912	mild	2	male	respondent	4	2500	no	no	-301	-92	80	13	3	2	1	0	0	1	2	2	-3.01	-0.92	0.8	1	0	0	0	2	1	2	0
26	25-29	odisha	urban	secondary	hindu	male	richest	2652	mild	1	male	respondent	9	2400	no	no	13	-90	-152	53	7	1	0	0	0	1	3	2	0.13	-0.9	-1.52	0	0	0	0	2	1	1	0
29	25-29	bihar	rural	primary	hindu	female	richer	2159	mild	4	female	respondent	4	3500	no	no	-243	22	198	24	5	3	1	0	1	1	2	2	-2.43	0.22	1.98	1	0	0	1	1	1	1	0
27	25-29	uttarakhand	rural	primary	hindu	male	middle	2175	mild	2	male	respondent	1	3000	yes, last two weeks	no	-564	-285	62	36	6	2	1	1	0	0	2	2	-5.64	-2.85	0.62	1	0	1	0	1	1	2	0
34	30-34	odisha	rural	secondary	hindu	male	middle	2724	not anemic	2	male	respondent	3	3200	no	no	198	220	166	20	4	2	1	0	0	0	3	2	1.98	2.2	1.66	0	0	0	1	2	1	2	0
20	20-24	chhattisgarh	urban	secondary	hindu	female	richer	2147	mild	1	female	respondent	4	2800	no	yes	-80	-157	-165	27	5	1	1	1	1	1	2	2	-0.8	-1.57	-1.65	0	0	0	0	2	1	4	0
26	25-29	west bengal	rural	primary	hindu	female	poorest	1600	mild	2	male	respondent	no antenatal visits	3700	no	no	-257	-225	-110	53	7	2	1	0	1	0	1	2	-2.57	-2.25	-1.1	1	0	1	0	1	1	1	0
35	35-39	bihar	rural	secondary	hindu	male	middle	1994	mild	3	female	respondent	3	3500	no	yes	-294	-202	-64	22	4	3	1	1	0	0	2	3	-2.94	-2.02	-0.64	1	0	1	0	2	1	2	0
43	40-44	meghalaya	rural	primary	christian	female	middle	2293	moderate	8	female	respondent	9	2600	no	yes	-204	-107	-8	20	4	3	1	1	1	1	2	3	-2.04	-1.07	-0.08	1	0	0	0	1	4	4	0
24	20-24	tamil nadu	urban	higher	hindu	female	richest	1817	mild	1	female	respondent	7	2900	no	no	343	98	-109	21	4	1	1	0	1	1	1	2	3.43	0.98	-1.09	0	0	0	0	3	1	2	0
29	25-29	tamil nadu	urban	higher	christian	female	richest	2979	mild	2	female	respondent	16	2750	no	yes	238	48	-87	7	2	2	1	1	1	1	3	2	2.38	0.48	-0.87	0	0	0	0	3	4	2	0
23	20-24	madhya pradesh	urban	secondary	hindu	female	richer	2052	mild	1	male	respondent	4	3500	no	no	-215	-227	-164	41	6	1	1	0	1	1	2	2	-2.15	-2.27	-1.64	1	0	1	0	2	1	2	0
27	25-29	odisha	rural	secondary	hindu	male	poorest	2227	not anemic	3	male	respondent	6	2800	no	no	-100	-174	-184	28	5	3	1	0	0	1	2	2	-1	-1.74	-1.84	0	0	0	0	2	1	4	0
21	20-24	bihar	rural	no education	muslim	male	poorest	2295	not anemic	1	female	respondent	no antenatal visits	3000	no	no	-238	-229	-154	16	3	1	1	0	0	0	2	2	-2.38	-2.29	-1.54	1	0	1	0	1	2	2	0
30	30-34	arunachal pradesh	urban	secondary	hindu	male	middle	2225	not anemic	4	male	respondent	3	2500	no	no	-86	-112	-100	35	5	3	1	0	0	0	2	2	-0.86	-1.12	-1	0	0	0	0	2	1	4	0
24	20-24	madhya pradesh	rural	no education	hindu	male	poorest	1603	mild	2	female	respondent	2	3000	no	no	-94	-301	-356	38	6	2	1	0	0	0	1	2	-0.94	-3.01	-3.56	0	1	1	0	1	1	4	0
28	25-29	uttar pradesh	urban	secondary	hindu	male	middle	1976	mild	1	male	respondent	3	2500	no	yes	-107	-140	-127	31	5	1	1	1	0	0	2	2	-1.07	-1.4	-1.27	0	0	0	0	2	1	1	0
19	15-19	mizoram	rural	secondary	christian	male	richest	2011	not anemic	1	female	respondent	7	3700	no	no	-210	-103	10	23	4	1	1	0	0	1	2	1	-2.1	-1.03	0.1	1	0	0	0	2	4	4	0
21	20-24	mizoram	rural	secondary	christian	female	poorer	1826	not anemic	1	male	respondent	7	3000	yes, last two weeks	no	156	-109	-287	32	5	1	1	1	1	1	1	2	1.56	-1.09	-2.87	0	1	0	0	2	4	4	0
19	15-19	andhra pradesh	rural	primary	hindu	male	middle	2102	not anemic	2	female	respondent	7	2500	no	no	-277	-178	-50	21	4	2	1	0	0	1	2	1	-2.77	-1.78	-0.5	1	0	0	0	1	1	1	0
21	20-24	sikkim	rural	primary	buddhist/neo-buddhist	male	middle	1970	mild	1	male	respondent	4	3000	no	no	120	-165	-339	24	5	1	1	0	0	1	2	2	1.2	-1.65	-3.39	0	1	0	0	1	5	1	0
35	35-39	uttarakhand	urban	higher	hindu	male	richer	2259	not anemic	3	female	respondent	5	3000	no	no	91	-259	-435	24	5	3	1	0	0	1	2	3	0.91	-2.59	-4.35	0	1	1	0	3	1	1	0
19	15-19	west bengal	rural	secondary	hindu	male	poorer	2141	mild	1	male	respondent	9	2800	no	no	-280	-147	-17	21	4	1	1	0	0	1	2	1	-2.8	-1.47	-0.17	1	0	0	0	2	1	3	0
26	25-29	telangana	rural	no education	hindu	male	middle	3671	mild	2	female	respondent	4	2260	no	no	-59	-125	-133	48	7	2	0	0	0	1	3	2	-0.59	-1.25	-1.33	0	0	0	0	1	1	3	0
27	25-29	chandigarh	urban	higher	hindu	male	richest	2170	moderate	1	male	respondent	7	1900	no	no	-75	8	69	34	5	1	0	0	0	1	2	2	-0.75	0.08	0.69	0	0	0	0	3	1	2	0
32	30-34	nagaland	urban	higher	christian	male	richest	2194	not anemic	1	female	respondent	no antenatal visits	3180	no	no	-80	-37	14	42	6	1	1	0	0	0	2	2	-0.8	-0.37	0.14	0	0	0	0	3	4	4	0
26	25-29	karnataka	rural	secondary	hindu	male	middle	1927	not anemic	1	male	respondent	7	4000	yes, last two weeks	yes	-65	48	111	20	4	1	1	1	0	1	2	2	-0.65	0.48	1.11	0	0	0	1	2	1	2	0
28	25-29	uttar pradesh	rural	higher	hindu	male	richer	3120	not anemic	1	female	respondent	2	3300	no	no	-197	-163	-72	39	6	1	1	0	0	0	3	2	-1.97	-1.63	-0.72	0	0	0	0	3	1	2	0
20	20-24	bihar	rural	no education	hindu	female	poorest	1787	not anemic	2	female	respondent	2	2500	no	no	14	-56	-98	23	4	2	1	0	1	0	1	2	0.14	-0.56	-0.98	0	0	0	0	1	1	3	0
19	15-19	jharkhand	rural	secondary	muslim	male	middle	1731	mild	1	female	respondent	1	2500	no	no	-63	-31	-2	24	5	1	1	0	0	0	1	1	-0.63	-0.31	-0.02	0	0	0	0	2	2	2	0
27	25-29	arunachal pradesh	rural	secondary	other	male	middle	2205	not anemic	4	male	respondent	no antenatal visits	3000	no	no	-211	-42	84	12	3	3	1	0	0	0	2	2	-2.11	-0.42	0.84	1	0	0	0	2	5	4	0
26	25-29	arunachal pradesh	rural	primary	christian	male	middle	2123	not anemic	4	female	respondent	2	3200	no	no	-436	-224	78	46	6	3	1	0	0	0	2	2	-4.36	-2.24	0.78	1	0	1	0	1	4	4	0
28	25-29	himachal pradesh	rural	secondary	hindu	male	richer	1902	mild	2	male	respondent	5	2500	no	no	-135	-224	-222	26	5	2	1	0	0	1	2	2	-1.35	-2.24	-2.22	0	1	1	0	2	1	3	0
39	35-39	assam	rural	secondary	christian	male	poorer	2070	mild	2	female	respondent	4	2800	no	no	-104	-2	61	17	3	2	1	0	0	1	2	3	-1.04	-0.02	0.61	0	0	0	0	2	4	4	0
23	20-24	bihar	rural	primary	hindu	male	poorer	1768	not anemic	3	female	respondent	no antenatal visits	2400	no	no	-246	-16	190	6	2	3	0	0	0	0	1	2	-2.46	-0.16	1.9	1	0	0	1	1	1	3	0
38	35-39	assam	rural	secondary	hindu	male	poorer	1968	not anemic	5	male	respondent	4	2600	no	no	-265	-207	-79	47	6	3	1	0	0	1	2	3	-2.65	-2.07	-0.79	1	0	1	0	2	1	2	0
36	35-39	madhya pradesh	rural	higher	hindu	male	poorer	1961	not anemic	3	female	respondent	no antenatal visits	2000	no	no	-129	-235	-232	30	5	3	0	0	0	0	2	3	-1.29	-2.35	-2.32	0	1	1	0	3	1	1	0
24	20-24	kerala	urban	secondary	hindu	male	richest	2490	not anemic	2	female	respondent	9	2600	no	no	-233	-65	60	15	3	2	1	0	0	1	2	2	-2.33	-0.65	0.6	1	0	0	0	2	1	2	0
24	20-24	uttar pradesh	rural	higher	hindu	female	poorer	2026	not anemic	2	male	respondent	5	3000	yes, last two weeks	no	-169	-209	-159	10	2	2	1	1	1	1	2	2	-1.69	-2.09	-1.59	0	0	1	0	3	1	2	0
30	30-34	uttar pradesh	rural	no education	muslim	female	poorest	1820	not anemic	4	male	respondent	2	2600	no	no	-487	-374	-177	18	4	3	1	0	1	0	1	2	-4.87	-3.74	-1.77	1	0	1	0	1	2	2	0
35	35-39	punjab	rural	secondary	hindu	male	richest	2237	moderate	2	female	respondent	3	3000	no	no	-126	-28	52	26	5	2	1	0	0	0	2	3	-1.26	-0.28	0.52	0	0	0	0	2	1	2	0
32	30-34	bihar	urban	secondary	hindu	male	middle	1897	mild	4	female	respondent	2	2500	no	no	-264	-226	-92	57	7	3	1	0	0	0	2	2	-2.64	-2.26	-0.92	1	0	1	0	2	1	2	0
34	30-34	punjab	rural	secondary	hindu	female	richer	2196	mild	4	female	respondent	7	3500	no	yes	-40	60	102	13	3	3	1	1	1	1	2	2	-0.4	0.6	1.02	0	0	0	1	2	1	3	0
21	20-24	maharashtra	urban	secondary	buddhist/neo-buddhist	male	middle	2282	not anemic	2	female	respondent	3	2250	no	no	-184	-105	4	9	2	2	0	0	0	0	2	2	-1.84	-1.05	0.04	0	0	0	0	2	5	3	0
24	20-24	odisha	rural	secondary	hindu	male	richer	2199	not anemic	2	male	respondent	3	3000	no	no	-218	-270	-219	51	7	2	1	0	0	0	2	2	-2.18	-2.7	-2.19	1	1	1	0	2	1	1	0
30	30-34	uttar pradesh	urban	secondary	hindu	male	richer	2437	not anemic	2	male	respondent	3	3700	no	no	-103	12	107	41	6	2	1	0	0	0	2	2	-1.03	0.12	1.07	0	0	0	1	2	1	2	0
33	30-34	bihar	rural	no education	muslim	female	poorest	1617	mild	3	male	respondent	1	3000	yes, last two weeks	no	-580	-363	-70	24	5	3	1	1	1	0	1	2	-5.8	-3.63	-0.7	1	0	1	0	1	2	1	0
26	25-29	delhi	urban	secondary	hindu	male	richest	3179	mild	1	female	respondent	6	3300	no	no	62	10	-31	19	4	1	1	0	0	1	3	2	0.62	0.1	-0.31	0	0	0	0	2	1	1	0
20	20-24	odisha	rural	no education	hindu	male	poorer	1863	mild	1	female	respondent	3	2000	no	no	28	-144	-220	16	3	1	0	0	0	0	2	2	0.28	-1.44	-2.2	0	1	0	0	1	1	4	0
39	35-39	gujarat	rural	higher	hindu	male	middle	2039	mild	3	male	respondent	2	3000	no	no	-524	-196	191	47	6	3	1	0	0	0	2	3	-5.24	-1.96	1.91	1	0	0	1	3	1	4	0
28	25-29	uttarakhand	urban	higher	hindu	male	richest	2274	mild	2	female	respondent	1	2500	no	no	-163	-169	-111	38	6	2	1	0	0	0	2	2	-1.63	-1.69	-1.11	0	0	0	0	3	1	3	0
28	25-29	meghalaya	rural	higher	christian	female	middle	1872	mild	2	male	respondent	6	3750	no	no	-80	-155	-165	24	5	2	1	0	1	1	2	2	-0.8	-1.55	-1.65	0	0	0	0	3	4	4	0
24	20-24	chandigarh	urban	secondary	hindu	male	richest	1793	not anemic	2	female	respondent	4	2750	no	yes	-133	-136	-92	23	4	2	1	1	0	1	1	2	-1.33	-1.36	-0.92	0	0	0	0	2	1	2	0
28	25-29	kerala	urban	secondary	hindu	male	richest	2240	not anemic	1	female	respondent	16	3100	no	no	62	100	96	40	6	1	1	0	0	1	2	2	0.62	1	0.96	0	0	0	0	2	1	2	0
26	25-29	madhya pradesh	urban	primary	hindu	male	richer	2090	not anemic	2	female	respondent	1	2000	no	no	-109	23	97	17	3	2	0	0	0	0	2	2	-1.09	0.23	0.97	0	0	0	0	1	1	3	0
27	25-29	bihar	rural	no education	hindu	female	poorest	2019	mild	4	male	respondent	2	4000	no	no	-32	-138	-156	7	2	3	1	0	1	0	2	2	-0.32	-1.38	-1.56	0	0	0	0	1	1	2	0
48	45-49	bihar	rural	no education	hindu	male	poorest	1785	mild	6	male	respondent	no antenatal visits	3500	no	no	-352	-254	-113	21	4	3	1	0	0	0	1	3	-3.52	-2.54	-1.13	1	0	1	0	1	1	2	0
32	30-34	gujarat	urban	higher	hindu	male	richest	2624	mild	2	male	respondent	9	2500	no	no	-24	-110	-154	58	7	2	1	0	0	1	3	2	-0.24	-1.1	-1.54	0	0	0	0	3	1	1	0
19	15-19	dadra and nagar haveli	rural	secondary	hindu	male	middle	1760	mild	2	female	respondent	20	2500	no	no	-144	-212	-178	9	2	2	1	0	0	1	1	1	-1.44	-2.12	-1.78	0	0	1	0	2	1	4	0
28	25-29	rajasthan	urban	higher	hindu	male	richest	1957	not anemic	1	male	respondent	3	4500	no	no	-185	-146	-51	59	7	1	1	0	0	0	2	2	-1.85	-1.46	-0.51	0	0	0	0	3	1	2	0
26	25-29	himachal pradesh	rural	secondary	hindu	female	richer	1867	moderate	1	female	respondent	4	3000	no	no	-24	-34	-36	23	4	1	1	0	1	1	2	2	-0.24	-0.34	-0.36	0	0	0	0	2	1	4	0
24	20-24	meghalaya	rural	primary	christian	female	poorest	2015	not anemic	2	male	respondent	3	3500	no	yes	-417	-134	104	22	4	2	1	1	1	0	2	2	-4.17	-1.34	1.04	1	0	0	1	1	4	4	0
26	25-29	maharashtra	urban	secondary	hindu	male	middle	1779	not anemic	2	male	respondent	2	2500	no	no	-200	-236	-193	36	6	2	1	0	0	0	1	2	-2	-2.36	-1.93	0	0	1	0	2	1	1	0
22	20-24	puducherry	rural	higher	hindu	male	richest	2507	mild	1	female	respondent	15	3000	no	no	-467	-204	146	9	2	1	1	0	0	1	3	2	-4.67	-2.04	1.46	1	0	1	1	3	1	2	0
25	25-29	bihar	rural	secondary	hindu	female	poorer	1953	moderate	1	male	respondent	2	3500	no	no	-253	-174	-47	34	5	1	1	0	1	0	2	2	-2.53	-1.74	-0.47	1	0	0	0	2	1	2	0
24	20-24	bihar	rural	no education	hindu	male	poorer	1882	mild	1	male	respondent	2	2000	no	no	-443	-380	-200	33	5	1	0	0	0	0	2	2	-4.43	-3.8	-2	1	0	1	0	1	1	2	0
26	25-29	punjab	urban	secondary	hindu	male	richest	2788	moderate	2	male	respondent	20	3500	no	no	-11	107	168	36	6	2	1	0	0	1	3	2	-0.11	1.07	1.68	0	0	0	1	2	1	1	0
30	30-34	tripura	rural	no education	christian	male	poorer	2134	mild	2	male	respondent	5	2600	no	no	-210	-238	-178	25	5	2	1	0	0	1	2	2	-2.1	-2.38	-1.78	1	0	1	0	1	4	4	0
38	35-39	assam	rural	secondary	hindu	male	poorest	2023	mild	2	male	respondent	7	2600	no	no	16	-43	-85	55	7	2	1	0	0	1	2	3	0.16	-0.43	-0.85	0	0	0	0	2	1	3	0
20	20-24	assam	rural	primary	hindu	female	poorer	2004	not anemic	1	male	respondent	3	2400	no	no	-216	-103	-5	16	3	1	0	0	1	0	2	2	-2.16	-1.03	-0.05	1	0	0	0	1	1	3	0
30	30-34	jharkhand	rural	no education	hindu	male	poorest	1605	mild	1	male	respondent	2	2000	yes, last two weeks	yes	-221	-405	-449	49	7	1	0	1	0	0	1	2	-2.21	-4.05	-4.49	1	1	1	0	1	1	2	0
28	25-29	madhya pradesh	rural	secondary	hindu	male	middle	2025	mild	2	male	respondent	6	2500	no	no	-313	-310	-206	26	5	2	1	0	0	1	2	2	-3.13	-3.1	-2.06	1	1	1	0	2	1	2	0
24	20-24	uttar pradesh	urban	secondary	hindu	male	richest	3074	mild	1	female	respondent	5	2700	no	no	-63	-95	-93	30	5	1	1	0	0	1	3	2	-0.63	-0.95	-0.93	0	0	0	0	2	1	1	0
26	25-29	odisha	rural	no education	hindu	male	poorest	1980	mild	2	female	respondent	2	2100	no	no	-402	-335	-115	38	6	2	0	0	0	0	2	2	-4.02	-3.35	-1.15	1	0	1	0	1	1	4	0
24	20-24	madhya pradesh	rural	secondary	hindu	male	middle	2314	not anemic	2	female	respondent	4	3000	no	no	-502	-216	156	48	7	2	1	0	0	1	2	2	-5.02	-2.16	1.56	1	0	1	1	2	1	3	0
41	40-44	delhi	urban	higher	sikh	male	richest	2511	moderate	3	male	respondent	12	3000	no	no	-4	-27	-35	45	6	3	1	0	0	1	3	3	-0.04	-0.27	-0.35	0	0	0	0	3	3	1	0
19	15-19	west bengal	rural	secondary	hindu	male	middle	1717	moderate	1	female	respondent	25	3000	no	no	-98	-29	23	18	4	1	1	0	0	1	1	1	-0.98	-0.29	0.23	0	0	0	0	2	1	4	0
37	35-39	madhya pradesh	rural	secondary	hindu	male	richer	2287	not anemic	3	male	respondent	2	2000	no	no	-224	-221	-140	28	5	3	0	0	0	0	2	3	-2.24	-2.21	-1.4	1	0	1	0	2	1	2	0
31	30-34	bihar	rural	secondary	hindu	female	richer	1986	mild	1	male	respondent	3	2500	no	no	38	-85	-168	52	7	1	1	0	1	0	2	2	0.38	-0.85	-1.68	0	0	0	0	2	1	2	0
34	30-34	gujarat	rural	no education	hindu	male	richer	2503	not anemic	5	female	respondent	4	4000	no	no	-21	-184	-258	48	7	3	1	0	0	1	3	2	-0.21	-1.84	-2.58	0	1	0	0	1	1	2	0
22	20-24	chhattisgarh	urban	higher	hindu	male	richer	2343	not anemic	1	male	respondent	5	3400	no	yes	-99	18	97	29	5	1	1	1	0	1	2	2	-0.99	0.18	0.97	0	0	0	0	3	1	3	0
21	20-24	uttar pradesh	rural	secondary	muslim	male	richest	2468	mild	1	male	respondent	4	3000	no	yes	-113	-34	25	12	3	1	1	1	0	1	2	2	-1.13	-0.34	0.25	0	0	0	0	2	2	2	0
30	30-34	chhattisgarh	rural	primary	hindu	male	poorest	2042	mild	4	female	respondent	3	3000	no	no	-235	-38	104	21	4	3	1	0	0	0	2	2	-2.35	-0.38	1.04	1	0	0	1	1	1	3	0
20	20-24	odisha	rural	secondary	hindu	male	poorer	1876	mild	1	female	respondent	3	3500	no	no	-232	-231	-162	16	3	1	1	0	0	0	2	2	-2.32	-2.31	-1.62	1	0	1	0	2	1	3	0
30	30-34	bihar	rural	no education	hindu	male	poorest	2154	mild	6	female	respondent	no antenatal visits	2400	no	no	-274	-245	-123	26	5	3	0	0	0	0	2	2	-2.74	-2.45	-1.23	1	0	1	0	1	1	2	0
24	20-24	haryana	urban	secondary	hindu	male	richest	2522	moderate	2	male	respondent	4	2500	no	no	436	28	-205	9	2	2	1	0	0	1	3	2	4.36	0.28	-2.05	0	1	0	0	2	1	1	0
19	15-19	uttar pradesh	rural	secondary	hindu	male	middle	1973	not anemic	1	female	respondent	1	3500	no	no	49	-138	-221	10	2	1	1	0	0	0	2	1	0.49	-1.38	-2.21	0	1	0	0	2	1	2	0
27	25-29	uttar pradesh	rural	secondary	hindu	male	poorest	1567	not anemic	2	male	respondent	3	3000	yes, last two weeks	yes	-206	-151	-48	45	6	2	1	1	0	0	1	2	-2.06	-1.51	-0.48	1	0	0	0	2	1	3	0
22	20-24	gujarat	rural	secondary	hindu	male	poorer	1783	mild	1	male	respondent	7	1800	no	no	-181	-229	-199	39	6	1	0	0	0	1	1	2	-1.81	-2.29	-1.99	0	0	1	0	2	1	2	0
40	40-44	jharkhand	rural	no education	hindu	male	poorest	1935	not anemic	8	male	respondent	no antenatal visits	3000	no	no	-360	-200	17	37	6	3	1	0	0	0	2	3	-3.6	-2	0.17	1	0	0	0	1	1	4	0
24	20-24	uttar pradesh	rural	no education	hindu	male	poorer	2223	not anemic	1	male	respondent	3	2000	no	no	-308	-224	-69	34	5	1	0	0	0	0	2	2	-3.08	-2.24	-0.69	1	0	1	0	1	1	2	0
30	30-34	punjab	rural	secondary	sikh	male	richest	2092	mild	1	female	respondent	5	3000	no	no	-151	-173	-129	22	4	1	1	0	0	1	2	2	-1.51	-1.73	-1.29	0	0	0	0	2	3	2	0
38	35-39	uttar pradesh	rural	secondary	hindu	male	richer	2647	not anemic	1	male	respondent	30	2750	yes, last two weeks	no	-95	-130	-111	20	4	1	1	1	0	1	3	3	-0.95	-1.3	-1.11	0	0	0	0	2	1	2	0
37	35-39	punjab	urban	no education	christian	male	richer	2567	moderate	3	male	respondent	7	2750	no	no	-181	-108	-5	44	6	3	1	0	0	1	3	3	-1.81	-1.08	-0.05	0	0	0	0	1	4	3	0
25	25-29	rajasthan	urban	higher	hindu	male	richest	2255	mild	2	female	respondent	3	2400	no	no	-134	-152	-104	10	2	2	0	0	0	0	2	2	-1.34	-1.52	-1.04	0	0	0	0	3	1	1	0
22	20-24	maharashtra	rural	secondary	hindu	male	richer	1745	mild	1	male	respondent	no antenatal visits	2500	no	no	-146	-152	-112	34	5	1	1	0	0	0	1	2	-1.46	-1.52	-1.12	0	0	0	0	2	1	1	0
36	35-39	manipur	urban	secondary	hindu	male	middle	1933	not anemic	3	male	respondent	6	2200	no	no	-249	-210	-127	19	4	3	0	0	0	1	2	3	-2.49	-2.1	-1.27	1	0	1	0	2	1	3	0
30	30-34	manipur	rural	secondary	christian	male	poorer	2689	severe	3	female	respondent	3	3500	no	no	139	-172	-391	49	7	3	1	0	0	0	3	2	1.39	-1.72	-3.91	0	1	0	0	2	4	4	0
36	35-39	mizoram	rural	secondary	christian	male	middle	2458	not anemic	5	male	respondent	3	3300	no	no	-143	-5	126	48	7	3	1	0	0	0	2	3	-1.43	-0.05	1.26	0	0	0	1	2	4	4	0
23	20-24	uttar pradesh	rural	secondary	hindu	male	poorest	1878	moderate	2	female	respondent	3	2400	no	no	-240	-339	-301	13	3	2	0	0	0	0	2	2	-2.4	-3.39	-3.01	1	1	1	0	2	1	2	0
31	30-34	odisha	rural	no education	hindu	male	poorest	1781	mild	4	male	respondent	9	2500	no	no	-162	-262	-253	25	5	3	1	0	0	1	1	2	-1.62	-2.62	-2.53	0	1	1	0	1	1	4	0
24	20-24	maharashtra	rural	secondary	muslim	male	richer	2787	not anemic	2	female	respondent	5	2700	no	no	61	86	81	8	2	2	1	0	0	1	3	2	0.61	0.86	0.81	0	0	0	0	2	2	1	0
27	25-29	uttar pradesh	rural	secondary	hindu	male	poorer	1860	not anemic	3	male	respondent	2	2500	yes, last two weeks	yes	-276	-305	-222	28	5	3	1	1	0	0	2	2	-2.76	-3.05	-2.22	1	1	1	0	2	1	3	0
25	25-29	jharkhand	rural	higher	hindu	male	poorer	1828	mild	1	male	respondent	2	2000	no	no	-55	-206	-247	20	4	1	0	0	0	0	1	2	-0.55	-2.06	-2.47	0	1	1	0	3	1	3	0
26	25-29	chhattisgarh	rural	no education	hindu	male	middle	1908	not anemic	2	female	respondent	3	2500	no	no	-221	-252	-176	41	6	2	1	0	0	0	2	2	-2.21	-2.52	-1.76	1	0	1	0	1	1	3	0
23	20-24	kerala	urban	higher	christian	male	richer	2477	not anemic	1	female	respondent	10	2500	no	yes	-254	-355	-310	22	4	1	1	1	0	1	2	2	-2.54	-3.55	-3.1	1	1	1	0	3	4	1	0
30	30-34	maharashtra	rural	secondary	hindu	male	richer	2263	mild	3	male	respondent	7	2750	no	yes	0	-238	-364	39	6	3	1	1	0	1	2	2	0	-2.38	-3.64	0	1	1	0	2	1	1	0
35	35-39	sikkim	rural	no education	buddhist/neo-buddhist	male	middle	2042	not anemic	3	female	respondent	3	3000	no	no	386	32	-195	7	2	3	1	0	0	0	2	3	3.86	0.32	-1.95	0	0	0	0	1	5	4	0
32	30-34	madhya pradesh	urban	higher	hindu	male	richest	3194	mild	2	female	respondent	3	2600	no	no	-75	-133	-127	10	2	2	1	0	0	0	3	2	-0.75	-1.33	-1.27	0	0	0	0	3	1	2	0
33	30-34	manipur	urban	secondary	hindu	male	middle	2044	not anemic	1	male	respondent	9	4010	no	no	-224	-48	132	48	7	1	1	0	0	1	2	2	-2.24	-0.48	1.32	1	0	0	1	2	1	1	0
22	20-24	gujarat	rural	secondary	hindu	male	richer	2125	mild	1	female	respondent	no antenatal visits	2700	no	no	305	-70	-335	26	5	1	1	0	0	0	2	2	3.05	-0.7	-3.35	0	1	0	0	2	1	2	0
20	20-24	odisha	rural	secondary	hindu	male	middle	1684	not anemic	2	female	respondent	6	3500	no	yes	-185	-381	-401	13	3	2	1	1	0	1	1	2	-1.85	-3.81	-4.01	0	1	1	0	2	1	2	0
25	25-29	haryana	urban	primary	hindu	male	richer	1846	severe	3	female	respondent	4	4000	no	no	-91	-236	-268	30	5	3	1	0	0	1	1	2	-0.91	-2.36	-2.68	0	1	1	0	1	1	2	0
41	40-44	odisha	rural	no education	hindu	male	poorest	2313	moderate	4	male	respondent	no antenatal visits	2400	no	no	-257	-200	-88	11	2	3	0	0	0	0	2	3	-2.57	-2	-0.88	1	0	0	0	1	1	2	0
35	35-39	andhra pradesh	urban	no education	muslim	male	richer	3376	mild	3	female	respondent	4	3000	no	no	-231	-162	-33	48	7	3	1	0	0	1	3	3	-2.31	-1.62	-0.33	1	0	0	0	1	2	2	0
22	20-24	west bengal	rural	primary	hindu	female	poorest	1574	moderate	2	male	respondent	16	3500	no	no	-42	-162	-196	13	3	2	1	0	1	1	1	2	-0.42	-1.62	-1.96	0	0	0	0	1	1	4	0
26	25-29	bihar	urban	secondary	hindu	male	richer	2008	mild	3	male	respondent	1	2750	no	yes	-118	-17	63	23	4	3	1	1	0	0	2	2	-1.18	-0.17	0.63	0	0	0	0	2	1	2	0
29	25-29	rajasthan	rural	no education	hindu	male	poorest	1855	mild	3	male	respondent	3	2500	no	no	-22	-171	-248	53	7	3	1	0	0	0	2	2	-0.22	-1.71	-2.48	0	1	0	0	1	1	4	0
31	30-34	manipur	urban	secondary	hindu	male	richer	2568	not anemic	2	male	respondent	5	3100	no	no	-210	-237	-176	48	7	2	1	0	0	1	3	2	-2.1	-2.37	-1.76	1	0	1	0	2	1	1	0
24	20-24	west bengal	urban	secondary	hindu	male	middle	1911	not anemic	2	female	respondent	4	2500	no	no	-176	-152	-63	57	7	2	1	0	0	1	2	2	-1.76	-1.52	-0.63	0	0	0	0	2	1	4	0
28	25-29	odisha	rural	primary	hindu	male	poorest	1853	not anemic	2	male	respondent	3	3000	no	no	-252	-198	-70	52	7	2	1	0	0	0	2	2	-2.52	-1.98	-0.7	1	0	0	0	1	1	4	0
22	20-24	rajasthan	rural	no education	hindu	male	poorest	2070	not anemic	1	male	respondent	4	2200	no	no	-524	-233	67	17	3	1	0	0	0	1	2	2	-5.24	-2.33	0.67	1	0	1	0	1	1	2	0
36	35-39	rajasthan	rural	no education	hindu	male	poorest	1993	not anemic	6	male	respondent	9	1500	no	no	-329	-282	-136	42	6	3	0	0	0	1	2	3	-3.29	-2.82	-1.36	1	0	1	0	1	1	2	0
22	20-24	arunachal pradesh	rural	secondary	christian	male	middle	2149	not anemic	1	male	respondent	3	3500	no	no	-321	-133	62	11	2	1	1	0	0	0	2	2	-3.21	-1.33	0.62	1	0	0	0	2	4	4	0
30	30-34	maharashtra	urban	higher	hindu	male	richest	2555	mild	2	male	respondent	7	2750	no	no	88	-8	-74	21	4	2	1	0	0	1	3	2	0.88	-0.08	-0.74	0	0	0	0	3	1	2	0
30	30-34	andhra pradesh	urban	secondary	hindu	female	richer	2628	mild	1	female	respondent	3	1500	no	no	-251	-262	-154	29	5	1	0	0	1	0	3	2	-2.51	-2.62	-1.54	1	0	1	0	2	1	1	0
21	20-24	chhattisgarh	rural	secondary	hindu	male	poorer	1880	moderate	1	female	respondent	1	3000	no	no	-380	-220	7	30	5	1	1	0	0	0	2	2	-3.8	-2.2	0.07	1	0	1	0	2	1	2	0
27	25-29	uttar pradesh	urban	secondary	hindu	male	middle	1648	moderate	2	male	respondent	2	2750	no	yes	-301	-209	-89	18	4	2	1	1	0	0	1	2	-3.01	-2.09	-0.89	1	0	1	0	2	1	3	0
35	35-39	delhi	urban	primary	hindu	male	richest	1896	moderate	2	male	respondent	5	2500	no	no	-217	-243	-187	39	6	2	1	0	0	1	2	3	-2.17	-2.43	-1.87	1	0	1	0	1	1	3	0
27	25-29	sikkim	urban	secondary	buddhist/neo-buddhist	male	middle	2964	not anemic	1	female	respondent	7	3500	no	no	-162	-85	15	45	6	1	1	0	0	1	3	2	-1.62	-0.85	0.15	0	0	0	0	2	5	2	0
21	20-24	maharashtra	rural	secondary	hindu	male	middle	1626	not anemic	1	female	respondent	9	3000	no	no	-235	-129	-18	13	3	1	1	0	0	1	1	2	-2.35	-1.29	-0.18	1	0	0	0	2	1	1	0
35	35-39	uttar pradesh	urban	secondary	hindu	male	richer	1988	mild	3	male	respondent	3	2500	no	no	-225	-174	-71	30	5	3	1	0	0	0	2	3	-2.25	-1.74	-0.71	1	0	0	0	2	1	1	0
22	20-24	manipur	urban	secondary	christian	male	middle	2550	not anemic	1	female	respondent	7	3025	no	no	-212	-146	-39	10	2	1	1	0	0	1	3	2	-2.12	-1.46	-0.39	1	0	0	0	2	4	4	0
25	25-29	haryana	rural	secondary	hindu	male	richest	2345	mild	1	male	respondent	2	3500	no	no	-474	-4	358	11	2	1	1	0	0	0	2	2	-4.74	-0.04	3.58	1	0	0	1	2	1	2	0
28	25-29	chhattisgarh	rural	secondary	hindu	male	middle	2005	mild	2	male	respondent	4	2650	no	no	-77	-110	-99	53	7	2	1	0	0	1	2	2	-0.77	-1.1	-0.99	0	0	0	0	2	1	2	0
30	30-34	uttar pradesh	urban	secondary	hindu	male	richest	3062	not anemic	2	male	respondent	no antenatal visits	2250	no	no	-242	-225	-155	18	4	2	0	0	0	0	3	2	-2.42	-2.25	-1.55	1	0	1	0	2	1	2	0
22	20-24	uttar pradesh	rural	no education	hindu	male	middle	1802	not anemic	1	male	respondent	3	2500	no	no	117	-44	-132	8	2	1	1	0	0	0	1	2	1.17	-0.44	-1.32	0	0	0	0	1	1	1	0
30	30-34	assam	rural	secondary	hindu	female	poorer	2010	mild	1	male	respondent	3	2500	no	no	-63	-89	-79	40	6	1	1	0	1	0	2	2	-0.63	-0.89	-0.79	0	0	0	0	2	1	4	0
30	30-34	meghalaya	rural	secondary	christian	male	richer	2029	mild	1	male	respondent	7	3200	no	no	-45	-118	-117	6	2	1	1	0	0	1	2	2	-0.45	-1.18	-1.17	0	0	0	0	2	4	4	0
37	35-39	mizoram	rural	secondary	christian	male	richest	2810	not anemic	3	male	respondent	6	3240	no	no	-88	-117	-96	10	2	3	1	0	0	1	3	3	-0.88	-1.17	-0.96	0	0	0	0	2	4	4	0
28	25-29	rajasthan	urban	higher	hindu	male	richest	1932	not anemic	2	male	respondent	3	2600	no	no	-528	-93	248	21	4	2	1	0	0	0	2	2	-5.28	-0.93	2.48	1	0	0	1	3	1	1	0
31	30-34	west bengal	urban	no education	hindu	male	poorest	1796	mild	3	female	respondent	no antenatal visits	3000	no	no	-254	-215	-89	50	7	3	1	0	0	0	1	2	-2.54	-2.15	-0.89	1	0	1	0	1	1	3	0
24	20-24	assam	rural	no education	hindu	male	poorest	1948	not anemic	3	female	respondent	9	3000	no	no	-198	-161	-67	33	5	3	1	0	0	1	2	2	-1.98	-1.61	-0.67	0	0	0	0	1	1	1	0
32	30-34	bihar	rural	no education	hindu	male	poorest	1630	not anemic	6	female	respondent	no antenatal visits	2000	no	no	-322	-289	-131	48	7	3	0	0	0	0	1	2	-3.22	-2.89	-1.31	1	0	1	0	1	1	2	0
37	35-39	punjab	urban	no education	hindu	female	richest	2584	mild	4	female	respondent	3	2300	no	no	-279	-75	140	51	7	3	0	0	1	0	3	3	-2.79	-0.75	1.4	1	0	0	1	1	1	3	0
24	20-24	uttar pradesh	rural	no education	muslim	female	richer	2325	mild	1	male	respondent	2	2250	no	no	-45	-35	-18	33	5	1	0	0	1	0	2	2	-0.45	-0.35	-0.18	0	0	0	0	1	2	2	0
27	25-29	mizoram	rural	primary	christian	male	middle	2230	mild	4	female	respondent	no antenatal visits	4000	no	no	-196	-81	47	42	6	3	1	0	0	0	2	2	-1.96	-0.81	0.47	0	0	0	0	1	4	4	0
36	35-39	uttar pradesh	urban	secondary	hindu	male	richer	2394	mild	1	female	respondent	4	2500	no	no	-87	-255	-301	34	5	1	1	0	0	1	2	3	-0.87	-2.55	-3.01	0	1	1	0	2	1	2	0
27	25-29	telangana	rural	no education	hindu	male	middle	2054	mild	3	male	respondent	no antenatal visits	3000	no	yes	-85	-37	7	29	5	3	1	1	0	0	2	2	-0.85	-0.37	0.07	0	0	0	0	1	1	4	0
25	25-29	bihar	rural	secondary	hindu	male	poorer	1673	mild	2	male	respondent	2	3000	no	no	-172	-239	-187	8	2	2	1	0	0	0	1	2	-1.72	-2.39	-1.87	0	0	1	0	2	1	3	0
25	25-29	jharkhand	rural	primary	other	male	poorest	2066	mild	2	female	respondent	6	3000	no	no	-353	-487	-452	53	7	2	1	0	0	1	2	2	-3.53	-4.87	-4.52	1	1	1	0	1	5	4	0
20	20-24	arunachal pradesh	urban	secondary	christian	male	richer	1723	moderate	1	female	respondent	5	2500	no	no	-166	-18	78	13	3	1	1	0	0	1	1	2	-1.66	-0.18	0.78	0	0	0	0	2	4	4	0
29	25-29	bihar	urban	secondary	hindu	male	middle	1479	not anemic	2	female	respondent	2	1750	no	no	-248	-376	-349	57	7	2	0	0	0	0	1	2	-2.48	-3.76	-3.49	1	1	1	0	2	1	2	0
20	20-24	odisha	rural	secondary	hindu	male	richer	2437	not anemic	1	female	respondent	6	2200	no	no	-207	-146	-58	21	4	1	0	0	0	1	2	2	-2.07	-1.46	-0.58	1	0	0	0	2	1	2	0
27	25-29	rajasthan	rural	no education	hindu	male	middle	1759	mild	3	male	respondent	no antenatal visits	3000	no	no	-300	-311	-213	42	6	3	1	0	0	0	1	2	-3	-3.11	-2.13	1	1	1	0	1	1	3	0
24	20-24	chhattisgarh	urban	secondary	muslim	female	richer	2966	not anemic	1	male	respondent	7	3200	yes, last two weeks	no	-68	-54	-26	18	4	1	1	1	1	1	3	2	-0.68	-0.54	-0.26	0	0	0	0	2	2	1	0
26	25-29	arunachal pradesh	rural	secondary	christian	male	middle	2082	not anemic	1	female	respondent	4	2500	no	no	-332	-43	186	10	2	1	1	0	0	1	2	2	-3.32	-0.43	1.86	1	0	0	1	2	4	4	0
21	20-24	karnataka	rural	primary	muslim	male	middle	2347	not anemic	2	female	respondent	2	3500	no	no	-218	-75	41	13	3	2	1	0	0	0	2	2	-2.18	-0.75	0.41	1	0	0	0	1	2	2	0
23	20-24	west bengal	rural	secondary	hindu	male	poorer	2209	mild	1	male	respondent	7	3400	no	no	-10	2	14	42	6	1	1	0	0	1	2	2	-0.1	0.02	0.14	0	0	0	0	2	1	3	0
26	25-29	telangana	rural	secondary	hindu	male	middle	1817	mild	2	female	respondent	6	3000	no	no	-311	-206	-23	44	6	2	1	0	0	1	1	2	-3.11	-2.06	-0.23	1	0	1	0	2	1	2	0
21	20-24	punjab	rural	secondary	sikh	male	richest	1884	mild	1	female	respondent	no antenatal visits	3500	no	no	-150	-167	-118	24	5	1	1	0	0	0	2	2	-1.5	-1.67	-1.18	0	0	0	0	2	3	1	0
29	25-29	uttar pradesh	urban	secondary	muslim	male	richer	2186	mild	2	female	respondent	5	2250	yes, last two weeks	no	-172	-186	-134	11	2	2	0	1	0	1	2	2	-1.72	-1.86	-1.34	0	0	0	0	2	2	2	0
35	35-39	karnataka	urban	secondary	christian	female	richer	1928	not anemic	3	male	respondent	3	3000	no	no	148	236	218	40	6	3	1	0	1	0	2	3	1.48	2.36	2.18	0	0	0	1	2	4	2	0
26	25-29	bihar	rural	primary	hindu	male	poorest	2089	not anemic	5	male	respondent	no antenatal visits	2500	no	no	-213	-247	-196	35	5	3	1	0	0	0	2	2	-2.13	-2.47	-1.96	1	0	1	0	1	1	3	0
26	25-29	maharashtra	rural	primary	muslim	male	middle	2080	not anemic	1	male	respondent	7	4000	no	no	-97	-40	12	31	5	1	1	0	0	1	2	2	-0.97	-0.4	0.12	0	0	0	0	1	2	1	0
28	25-29	madhya pradesh	rural	no education	hindu	male	poorest	1764	not anemic	5	female	respondent	no antenatal visits	3000	no	yes	-370	-367	-187	9	2	3	1	1	0	0	1	2	-3.7	-3.67	-1.87	1	0	1	0	1	1	4	0
41	40-44	uttar pradesh	rural	no education	hindu	male	poorest	1778	mild	3	female	respondent	2	2000	yes, last two weeks	no	-277	-274	-183	19	4	3	0	1	0	0	1	3	-2.77	-2.74	-1.83	1	0	1	0	1	1	2	0
33	30-34	gujarat	rural	no education	hindu	male	poorest	1757	mild	5	female	respondent	6	3000	no	no	-305	-230	-62	51	7	3	1	0	0	1	1	2	-3.05	-2.3	-0.62	1	0	1	0	1	1	4	0
26	25-29	bihar	rural	no education	muslim	male	poorer	2349	mild	1	female	respondent	9	3000	yes, last two weeks	yes	-222	-156	-37	43	6	1	1	1	0	1	2	2	-2.22	-1.56	-0.37	1	0	0	0	1	2	2	0
22	20-24	madhya pradesh	urban	higher	hindu	male	richer	1779	moderate	1	male	respondent	5	2500	no	no	-161	-354	-394	18	4	1	1	0	0	1	1	2	-1.61	-3.54	-3.94	0	1	1	0	3	1	2	0
22	20-24	madhya pradesh	rural	secondary	hindu	male	poorest	1882	mild	3	male	respondent	3	3000	no	no	-302	-360	-312	18	4	3	1	0	0	0	2	2	-3.02	-3.6	-3.12	1	1	1	0	2	1	2	0
27	25-29	manipur	rural	secondary	christian	male	poorer	2216	not anemic	1	female	respondent	2	3200	no	no	-265	-70	75	18	4	1	1	0	0	0	2	2	-2.65	-0.7	0.75	1	0	0	0	2	4	4	0
24	20-24	uttar pradesh	rural	secondary	hindu	male	poorer	2508	not anemic	2	male	respondent	4	3000	no	no	129	-98	-209	10	2	2	1	0	0	1	3	2	1.29	-0.98	-2.09	0	1	0	0	2	1	3	0
21	20-24	assam	rural	secondary	hindu	female	poorer	2197	not anemic	1	male	respondent	4	2200	no	no	-289	-74	84	19	4	1	0	0	1	1	2	2	-2.89	-0.74	0.84	1	0	0	0	2	1	2	0
18	15-19	jharkhand	rural	secondary	muslim	male	poorer	1902	moderate	1	female	respondent	3	3300	no	no	128	-25	-114	7	2	1	1	0	0	0	2	1	1.28	-0.25	-1.14	0	0	0	0	2	2	2	0
26	25-29	manipur	rural	secondary	christian	male	poorest	2070	mild	3	female	respondent	4	4200	no	no	-129	33	133	22	4	3	1	0	0	1	2	2	-1.29	0.33	1.33	0	0	0	1	2	4	4	0
33	30-34	himachal pradesh	rural	higher	hindu	male	richest	3146	not anemic	1	male	respondent	30	3200	no	no	20	-10	-28	36	6	1	1	0	0	1	3	2	0.2	-0.1	-0.28	0	0	0	0	3	1	1	0
24	20-24	madhya pradesh	rural	secondary	hindu	male	poorer	1861	not anemic	1	male	respondent	5	3000	no	no	-208	-183	-117	14	3	1	1	0	0	1	2	2	-2.08	-1.83	-1.17	1	0	0	0	2	1	3	0
28	25-29	uttar pradesh	urban	primary	hindu	male	middle	2287	mild	3	female	respondent	3	3000	no	no	223	19	-134	18	4	3	1	0	0	0	2	2	2.23	0.19	-1.34	0	0	0	0	1	1	2	0
28	25-29	puducherry	urban	secondary	hindu	male	richer	2496	mild	2	female	respondent	2	2900	no	no	-193	-296	-278	17	3	2	1	0	0	0	2	2	-1.93	-2.96	-2.78	0	1	1	0	2	1	2	0
26	25-29	assam	rural	primary	hindu	male	poorer	2487	mild	3	female	respondent	2	2400	no	no	-372	-270	-52	10	2	3	0	0	0	0	2	2	-3.72	-2.7	-0.52	1	0	1	0	1	1	2	0
23	20-24	jharkhand	rural	secondary	hindu	male	richest	1567	moderate	2	female	respondent	4	2250	no	yes	-71	-281	-341	12	3	2	0	1	0	1	1	2	-0.71	-2.81	-3.41	0	1	1	0	2	1	2	0
27	25-29	haryana	rural	higher	hindu	male	richest	1823	mild	2	male	respondent	4	3000	yes, last two weeks	no	-246	-61	95	11	2	2	1	1	0	1	1	2	-2.46	-0.61	0.95	1	0	0	0	3	1	2	0
26	25-29	andhra pradesh	rural	higher	hindu	male	richest	3586	not anemic	1	female	respondent	14	2500	no	no	-190	-32	85	21	4	1	1	0	0	1	3	2	-1.9	-0.32	0.85	0	0	0	0	3	1	3	0
24	20-24	rajasthan	rural	no education	hindu	male	poorer	1806	moderate	4	female	respondent	6	1500	no	no	-492	-430	-196	34	5	3	0	0	0	1	1	2	-4.92	-4.3	-1.96	1	0	1	0	1	1	2	0
25	25-29	gujarat	rural	no education	hindu	male	poorest	2090	mild	2	female	respondent	4	2500	no	no	-17	-147	-194	16	3	2	1	0	0	1	2	2	-0.17	-1.47	-1.94	0	0	0	0	1	1	2	0
26	25-29	himachal pradesh	rural	higher	hindu	male	richer	2110	mild	2	female	respondent	5	3000	no	no	132	-27	-118	9	2	2	1	0	0	1	2	2	1.32	-0.27	-1.18	0	0	0	0	3	1	1	0
20	20-24	odisha	rural	primary	hindu	male	poorer	1789	not anemic	2	female	respondent	5	3000	no	no	164	-118	-284	17	3	2	1	0	0	1	1	2	1.64	-1.18	-2.84	0	1	0	0	1	1	3	0
25	25-29	bihar	urban	no education	hindu	male	poorest	1818	mild	4	female	respondent	2	3000	no	no	-342	-240	-43	33	5	3	1	0	0	0	1	2	-3.42	-2.4	-0.43	1	0	1	0	1	1	3	0
23	20-24	maharashtra	rural	higher	hindu	male	richer	2638	not anemic	1	male	respondent	7	2800	no	no	-43	-63	-52	10	2	1	1	0	0	1	3	2	-0.43	-0.63	-0.52	0	0	0	0	3	1	3	0
26	25-29	manipur	rural	secondary	hindu	female	poorer	2899	not anemic	2	female	respondent	7	2400	no	no	-78	-121	-111	54	7	2	0	0	1	1	3	2	-0.78	-1.21	-1.11	0	0	0	0	2	1	2	0
28	25-29	gujarat	rural	no education	hindu	male	poorer	1944	moderate	1	male	respondent	4	3500	no	no	-229	-313	-282	58	7	1	1	0	0	1	2	2	-2.29	-3.13	-2.82	1	1	1	0	1	1	2	0
30	30-34	madhya pradesh	rural	primary	muslim	male	poorer	2396	mild	3	female	respondent	5	3000	no	no	-243	-318	-253	57	7	3	1	0	0	1	2	2	-2.43	-3.18	-2.53	1	1	1	0	1	2	2	0
23	20-24	kerala	urban	higher	hindu	male	richest	2196	not anemic	1	female	respondent	13	2900	no	no	303	86	-105	26	5	1	1	0	0	1	2	2	3.03	0.86	-1.05	0	0	0	0	3	1	2	0
22	20-24	madhya pradesh	urban	secondary	hindu	male	richest	2549	mild	1	male	respondent	4	2700	yes, last two weeks	yes	194	-51	-175	13	3	1	1	1	0	1	3	2	1.94	-0.51	-1.75	0	0	0	0	2	1	2	0
26	25-29	tamil nadu	urban	secondary	muslim	male	richest	2488	not anemic	2	male	respondent	8	2750	no	no	190	-1	-145	29	5	2	1	0	0	1	2	2	1.9	-0.01	-1.45	0	0	0	0	2	2	2	0
24	20-24	himachal pradesh	urban	higher	hindu	female	richer	1911	not anemic	1	female	respondent	7	3000	no	no	-246	-401	-392	17	3	1	1	0	1	1	2	2	-2.46	-4.01	-3.92	1	1	1	0	3	1	2	0
21	20-24	assam	rural	secondary	hindu	male	middle	1584	mild	1	female	respondent	2	2400	no	no	287	105	-17	11	2	1	0	0	0	0	1	2	2.87	1.05	-0.17	0	0	0	0	2	1	3	0
27	25-29	uttar pradesh	rural	secondary	hindu	male	poorer	1758	mild	2	male	respondent	3	1750	no	no	-237	-214	-116	48	7	2	0	0	0	0	1	2	-2.37	-2.14	-1.16	1	0	1	0	2	1	3	0
28	25-29	rajasthan	rural	secondary	hindu	male	richer	2874	not anemic	5	female	respondent	9	4500	no	no	-99	-176	-161	9	2	3	1	0	0	1	3	2	-0.99	-1.76	-1.61	0	0	0	0	2	1	1	0
32	30-34	uttar pradesh	rural	no education	muslim	female	poorer	1929	not anemic	6	male	respondent	6	3000	no	yes	-598	-392	-85	32	5	3	1	1	1	1	2	2	-5.98	-3.92	-0.85	1	0	1	0	1	2	2	0
28	25-29	madhya pradesh	rural	no education	hindu	male	middle	2338	moderate	3	female	respondent	3	3500	no	no	-142	-230	-218	20	4	3	1	0	0	0	2	2	-1.42	-2.3	-2.18	0	1	1	0	1	1	2	0
20	20-24	andaman and nicobar islands	rural	secondary	hindu	male	richer	2171	mild	1	male	respondent	6	2300	no	no	294	193	60	30	5	1	0	0	0	1	2	2	2.94	1.93	0.6	0	0	0	0	2	1	2	0
27	25-29	tamil nadu	rural	secondary	hindu	male	poorer	2001	moderate	4	female	respondent	5	2700	no	no	-202	-244	-197	13	3	3	1	0	0	1	2	2	-2.02	-2.44	-1.97	1	0	1	0	2	1	3	0
29	25-29	madhya pradesh	rural	secondary	hindu	male	poorer	1662	not anemic	5	male	respondent	no antenatal visits	2000	no	no	-124	-199	-189	21	4	3	0	0	0	0	1	2	-1.24	-1.99	-1.89	0	0	0	0	2	1	2	0
26	25-29	uttarakhand	urban	higher	hindu	male	richest	1874	mild	1	male	respondent	5	2870	no	no	-37	-24	-4	21	4	1	1	0	0	1	2	2	-0.37	-0.24	-0.04	0	0	0	0	3	1	1	0
28	25-29	punjab	urban	secondary	hindu	male	richest	3064	not anemic	1	female	respondent	18	3500	yes, last two weeks	no	-8	-225	-309	11	2	1	1	1	0	1	3	2	-0.08	-2.25	-3.09	0	1	1	0	2	1	1	0
35	35-39	manipur	urban	higher	hindu	male	richer	2074	not anemic	1	male	respondent	9	2500	no	no	-100	-127	-101	50	7	1	1	0	0	1	2	3	-1	-1.27	-1.01	0	0	0	0	3	1	1	0
19	15-19	rajasthan	rural	secondary	hindu	male	middle	1693	mild	1	female	respondent	4	2500	yes, last two weeks	no	-525	-213	157	12	3	1	1	1	0	1	1	1	-5.25	-2.13	1.57	1	0	1	1	2	1	2	0
19	15-19	uttar pradesh	rural	secondary	hindu	male	richer	1849	not anemic	1	male	respondent	3	2000	no	no	-199	-167	-63	8	2	1	0	0	0	0	1	1	-1.99	-1.67	-0.63	0	0	0	0	2	1	2	0
32	30-34	gujarat	rural	higher	hindu	male	richer	3159	moderate	3	male	respondent	10	2700	no	no	-281	-242	-113	53	7	3	1	0	0	1	3	2	-2.81	-2.42	-1.13	1	0	1	0	3	1	1	0
28	25-29	assam	rural	no education	hindu	male	poorest	1983	not anemic	3	male	respondent	3	3500	no	no	-206	-72	39	12	3	3	1	0	0	0	2	2	-2.06	-0.72	0.39	1	0	0	0	1	1	1	0
22	20-24	uttar pradesh	urban	secondary	hindu	female	richer	1821	moderate	1	male	respondent	7	3600	no	yes	-282	-396	-338	9	2	1	1	1	1	1	1	2	-2.82	-3.96	-3.38	1	1	1	0	2	1	2	0
23	20-24	odisha	rural	primary	hindu	male	poorest	1800	mild	3	female	respondent	4	3000	no	no	63	-81	-148	7	2	3	1	0	0	1	1	2	0.63	-0.81	-1.48	0	0	0	0	1	1	4	0
22	20-24	uttar pradesh	rural	higher	hindu	male	poorest	1784	not anemic	2	female	respondent	1	2700	no	no	-145	-332	-349	11	2	2	1	0	0	0	1	2	-1.45	-3.32	-3.49	0	1	1	0	3	1	2	0
26	25-29	bihar	urban	no education	hindu	male	poorer	1563	mild	2	female	respondent	5	1750	no	yes	-326	-268	-97	50	7	2	0	1	0	1	1	2	-3.26	-2.68	-0.97	1	0	1	0	1	1	2	0
32	30-34	uttar pradesh	rural	higher	hindu	male	richest	2460	moderate	1	female	respondent	8	2500	no	no	-186	-176	-97	44	6	1	1	0	0	1	2	2	-1.86	-1.76	-0.97	0	0	0	0	3	1	2	0
27	25-29	uttar pradesh	rural	secondary	hindu	male	richer	2004	not anemic	1	female	respondent	3	2500	no	no	-76	-81	-52	52	7	1	1	0	0	0	2	2	-0.76	-0.81	-0.52	0	0	0	0	2	1	2	0
25	25-29	karnataka	urban	primary	muslim	male	richer	2059	mild	3	female	respondent	3	3000	no	no	262	74	-61	14	3	3	1	0	0	0	2	2	2.62	0.74	-0.61	0	0	0	0	1	2	2	0
36	35-39	meghalaya	urban	secondary	christian	male	richest	1979	not anemic	4	male	respondent	5	3400	no	no	-91	-160	-171	30	5	3	1	0	0	1	2	3	-0.91	-1.6	-1.71	0	0	0	0	2	4	4	0
21	20-24	maharashtra	rural	secondary	hindu	male	poorer	1832	mild	2	female	respondent	3	3500	no	yes	-108	-62	-19	13	3	2	1	1	0	0	1	2	-1.08	-0.62	-0.19	0	0	0	0	2	1	1	0
37	35-39	arunachal pradesh	rural	secondary	christian	male	richer	1901	not anemic	1	female	respondent	no antenatal visits	3000	no	no	-127	-34	62	48	7	1	1	0	0	0	2	3	-1.27	-0.34	0.62	0	0	0	0	2	4	4	0
23	20-24	uttar pradesh	rural	secondary	hindu	male	poorest	1933	mild	1	male	respondent	2	2500	no	no	-276	-381	-338	11	2	1	1	0	0	0	2	2	-2.76	-3.81	-3.38	1	1	1	0	2	1	2	0
29	25-29	assam	rural	secondary	hindu	female	middle	1992	not anemic	1	female	respondent	9	3000	no	no	112	-263	-487	52	7	1	1	0	1	1	2	2	1.12	-2.63	-4.87	0	1	1	0	2	1	2	0
24	20-24	tamil nadu	rural	higher	hindu	male	poorer	2230	not anemic	1	female	respondent	30	2500	no	no	-123	-67	5	42	6	1	1	0	0	1	2	2	-1.23	-0.67	0.05	0	0	0	0	3	1	2	0
25	25-29	madhya pradesh	rural	secondary	hindu	male	middle	1980	not anemic	1	male	respondent	no antenatal visits	2000	yes, last two weeks	no	-296	-408	-375	28	5	1	0	1	0	0	2	2	-2.96	-4.08	-3.75	1	1	1	0	2	1	2	0
26	25-29	rajasthan	rural	secondary	hindu	male	middle	1688	not anemic	2	male	respondent	2	2000	no	no	-185	-130	-29	49	7	2	0	0	0	0	1	2	-1.85	-1.3	-0.29	0	0	0	0	2	1	1	0
19	15-19	rajasthan	urban	secondary	hindu	male	richer	2233	mild	1	female	respondent	9	3000	no	no	-307	-154	-3	17	3	1	1	0	0	1	2	1	-3.07	-1.54	-0.03	1	0	0	0	2	1	3	0
30	30-34	uttar pradesh	urban	higher	hindu	male	richest	2437	mild	1	male	respondent	6	3400	no	no	-459	-414	-275	22	4	1	1	0	0	1	2	2	-4.59	-4.14	-2.75	1	1	1	0	3	1	2	0
24	20-24	bihar	rural	no education	muslim	male	poorest	2112	mild	2	male	respondent	no antenatal visits	3000	no	yes	-325	-346	-272	18	4	2	1	1	0	0	2	2	-3.25	-3.46	-2.72	1	1	1	0	1	2	2	0
28	25-29	tamil nadu	rural	secondary	hindu	male	middle	2387	mild	2	male	respondent	12	3500	no	no	-163	-258	-262	35	5	2	1	0	0	1	2	2	-1.63	-2.58	-2.62	0	1	1	0	2	1	3	0
26	25-29	haryana	rural	secondary	hindu	male	middle	1568	mild	1	male	respondent	3	2500	no	no	-126	-217	-223	56	7	1	1	0	0	0	1	2	-1.26	-2.17	-2.23	0	1	1	0	2	1	3	0
25	25-29	madhya pradesh	urban	no education	hindu	male	richer	2003	mild	2	female	respondent	10	2000	no	no	85	-66	-145	6	2	2	0	0	0	1	2	2	0.85	-0.66	-1.45	0	0	0	0	1	1	3	0
29	25-29	madhya pradesh	urban	higher	sikh	male	richest	2366	mild	1	female	respondent	9	3000	no	no	-148	-125	-57	43	6	1	1	0	0	1	2	2	-1.48	-1.25	-0.57	0	0	0	0	3	3	1	0
31	30-34	uttarakhand	urban	higher	hindu	female	richest	2152	not anemic	2	male	respondent	no antenatal visits	4500	no	yes	-10	17	38	45	6	2	1	1	1	0	2	2	-0.1	0.17	0.38	0	0	0	0	3	1	1	0
26	25-29	tamil nadu	rural	secondary	hindu	male	middle	2587	not anemic	3	male	respondent	9	3200	no	no	-292	-237	-106	43	6	3	1	0	0	1	3	2	-2.92	-2.37	-1.06	1	0	1	0	2	1	2	0
25	25-29	chhattisgarh	rural	primary	hindu	male	poorer	2319	moderate	3	male	respondent	5	3000	no	no	331	38	-203	33	5	3	1	0	0	1	2	2	3.31	0.38	-2.03	0	1	0	0	1	1	4	0
28	25-29	rajasthan	rural	secondary	hindu	male	richer	1874	mild	2	male	respondent	no antenatal visits	2500	no	no	-280	-259	-148	46	6	2	1	0	0	0	2	2	-2.8	-2.59	-1.48	1	0	1	0	2	1	1	0
28	25-29	punjab	rural	higher	sikh	male	richest	2880	mild	1	female	respondent	4	2500	no	no	-193	-244	-190	43	6	1	1	0	0	1	3	2	-1.93	-2.44	-1.9	0	0	1	0	3	3	1	0
26	25-29	uttar pradesh	rural	higher	hindu	female	richest	2612	not anemic	2	female	respondent	3	3750	no	yes	49	9	-22	18	4	2	1	1	1	0	3	2	0.49	0.09	-0.22	0	0	0	0	3	1	1	0
23	20-24	jharkhand	rural	no education	hindu	male	poorer	1834	moderate	2	female	respondent	4	3500	no	no	-202	-237	-171	36	6	2	1	0	0	1	1	2	-2.02	-2.37	-1.71	1	0	1	0	1	1	2	0
33	30-34	uttar pradesh	rural	secondary	hindu	male	poorest	2253	not anemic	3	male	respondent	4	2500	no	no	-365	-468	-438	16	3	3	1	0	0	1	2	2	-3.65	-4.68	-4.38	1	1	1	0	2	1	2	0
25	25-29	madhya pradesh	urban	secondary	hindu	male	richest	1640	not anemic	1	male	respondent	8	3150	no	no	-94	-148	-145	14	3	1	1	0	0	1	1	2	-0.94	-1.48	-1.45	0	0	0	0	2	1	3	0
32	30-34	jharkhand	rural	higher	other	male	richer	2532	mild	3	male	respondent	no antenatal visits	2500	no	no	114	-136	-251	15	3	3	1	0	0	0	3	2	1.14	-1.36	-2.51	0	1	0	0	3	5	4	0
24	20-24	karnataka	rural	secondary	hindu	female	middle	1971	not anemic	2	female	respondent	27	2500	no	no	-213	-157	-48	32	5	2	1	0	1	1	2	2	-2.13	-1.57	-0.48	1	0	0	0	2	1	4	0
35	35-39	rajasthan	urban	no education	hindu	male	poorer	2219	mild	4	female	respondent	3	2800	no	no	-14	-322	-439	27	5	3	1	0	0	0	2	3	-0.14	-3.22	-4.39	0	1	1	0	1	1	2	0
30	30-34	chhattisgarh	rural	no education	hindu	male	poorest	1996	moderate	6	female	respondent	2	2500	no	no	-137	-242	-238	42	6	3	1	0	0	0	2	2	-1.37	-2.42	-2.38	0	1	1	0	1	1	4	0
26	25-29	haryana	urban	no education	hindu	female	middle	2152	not anemic	1	male	respondent	4	2000	no	no	-380	-206	-26	20	4	1	0	0	1	1	2	2	-3.8	-2.06	-0.26	1	0	1	0	1	1	3	0
20	20-24	uttar pradesh	rural	primary	muslim	male	poorest	1794	not anemic	1	male	respondent	2	2200	yes, last two weeks	no	-269	-229	-82	7	2	1	0	1	0	0	1	2	-2.69	-2.29	-0.82	1	0	1	0	1	2	3	0
30	30-34	daman and diu	rural	secondary	hindu	male	richest	1968	not anemic	4	female	respondent	15	3800	no	no	65	101	97	10	2	3	1	0	0	1	2	2	0.65	1.01	0.97	0	0	0	0	2	1	2	0
22	20-24	tripura	urban	secondary	hindu	male	richer	2166	not anemic	1	male	respondent	4	3200	no	no	75	133	132	46	6	1	1	0	0	1	2	2	0.75	1.33	1.32	0	0	0	1	2	1	3	0
26	25-29	chhattisgarh	rural	no education	hindu	male	poorest	1941	mild	2	male	respondent	2	3500	no	no	-28	23	52	22	4	2	1	0	0	0	2	2	-0.28	0.23	0.52	0	0	0	0	1	1	4	0
33	30-34	uttar pradesh	rural	no education	hindu	male	poorer	1774	mild	4	male	respondent	6	3000	no	yes	-333	-214	-26	45	6	3	1	1	0	1	1	2	-3.33	-2.14	-0.26	1	0	1	0	1	1	2	0
24	20-24	madhya pradesh	rural	secondary	hindu	male	richer	1869	not anemic	1	male	respondent	3	2500	no	no	-181	-159	-92	35	5	1	1	0	0	0	2	2	-1.81	-1.59	-0.92	0	0	0	0	2	1	2	0
22	20-24	chhattisgarh	rural	secondary	hindu	male	poorest	1736	not anemic	2	male	respondent	2	2500	no	no	-229	-312	-289	18	4	2	1	0	0	0	1	2	-2.29	-3.12	-2.89	1	1	1	0	2	1	3	0
22	20-24	haryana	rural	secondary	hindu	male	richest	1788	mild	1	male	respondent	3	3000	no	yes	-210	-289	-267	15	3	1	1	1	0	0	1	2	-2.1	-2.89	-2.67	1	1	1	0	2	1	1	0
22	20-24	kerala	rural	secondary	hindu	female	richer	1439	not anemic	1	male	respondent	30	3500	no	no	146	-103	-226	10	2	1	1	0	1	1	1	2	1.46	-1.03	-2.26	0	1	0	0	2	1	4	0
43	40-44	uttar pradesh	rural	no education	muslim	male	poorest	2354	mild	6	male	respondent	1	3000	no	no	-319	-238	-66	58	7	3	1	0	0	0	2	3	-3.19	-2.38	-0.66	1	0	1	0	1	2	2	0
22	20-24	uttar pradesh	rural	primary	hindu	male	poorest	2148	moderate	2	female	respondent	2	3000	no	no	-122	-173	-125	6	2	2	1	0	0	0	2	2	-1.22	-1.73	-1.25	0	0	0	0	1	1	2	0
28	25-29	karnataka	rural	higher	hindu	female	richest	2950	mild	1	female	respondent	8	3250	no	no	109	252	281	39	6	1	1	0	1	1	3	2	1.09	2.52	2.81	0	0	0	1	3	1	2	0
21	20-24	nagaland	rural	secondary	christian	female	poorer	1881	not anemic	1	female	respondent	no antenatal visits	3000	yes, last two weeks	yes	-110	-147	-127	32	5	1	1	1	1	0	2	2	-1.1	-1.47	-1.27	0	0	0	0	2	4	4	0
24	20-24	rajasthan	rural	primary	hindu	male	poorer	1835	mild	1	female	respondent	5	2000	no	no	-410	-203	58	11	2	1	0	0	0	1	1	2	-4.1	-2.03	0.58	1	0	1	0	1	1	3	0
25	25-29	tamil nadu	urban	secondary	hindu	male	richer	2314	mild	1	male	respondent	5	3750	no	no	-186	-228	-186	22	4	1	1	0	0	1	2	2	-1.86	-2.28	-1.86	0	0	1	0	2	1	3	0
21	20-24	tamil nadu	urban	secondary	hindu	male	richer	2163	not anemic	2	male	respondent	8	2800	no	no	-61	-235	-273	6	2	2	1	0	0	1	2	2	-0.61	-2.35	-2.73	0	1	1	0	2	1	3	0
27	25-29	madhya pradesh	urban	secondary	muslim	female	richer	1797	moderate	3	female	respondent	4	3000	no	yes	-118	-216	-223	15	3	3	1	1	1	1	1	2	-1.18	-2.16	-2.23	0	1	1	0	2	2	2	0
30	30-34	uttar pradesh	rural	no education	hindu	male	poorer	2051	not anemic	3	male	respondent	5	3000	no	no	-178	-185	-121	58	7	3	1	0	0	1	2	2	-1.78	-1.85	-1.21	0	0	0	0	1	1	2	0
20	20-24	uttar pradesh	rural	higher	hindu	male	richer	2696	not anemic	1	male	respondent	8	3500	no	no	3	-82	-112	19	4	1	1	0	0	1	3	2	0.03	-0.82	-1.12	0	0	0	0	3	1	1	0
23	20-24	haryana	rural	secondary	hindu	male	richest	1946	mild	2	male	respondent	8	3000	no	no	-240	-19	122	16	3	2	1	0	0	1	2	2	-2.4	-0.19	1.22	1	0	0	1	2	1	2	0
29	25-29	madhya pradesh	urban	primary	hindu	male	richest	1611	not anemic	4	male	respondent	no antenatal visits	3000	no	no	-49	-119	-143	30	5	3	1	0	0	0	1	2	-0.49	-1.19	-1.43	0	0	0	0	1	1	2	0
25	25-29	madhya pradesh	urban	higher	muslim	male	richest	2424	mild	2	female	respondent	7	3800	no	no	-140	-96	-43	14	3	2	1	0	0	1	2	2	-1.4	-0.96	-0.43	0	0	0	0	3	2	2	0
23	20-24	manipur	rural	no education	christian	male	poorer	2225	not anemic	1	male	respondent	4	4500	no	no	-178	-19	94	21	4	1	1	0	0	1	2	2	-1.78	-0.19	0.94	0	0	0	0	1	4	4	0
24	20-24	uttar pradesh	rural	secondary	hindu	male	richer	2327	not anemic	3	female	respondent	6	2500	yes, last two weeks	yes	-139	-152	-110	11	2	3	1	1	0	1	2	2	-1.39	-1.52	-1.1	0	0	0	0	2	1	1	0
26	25-29	haryana	rural	secondary	hindu	male	richest	2448	not anemic	3	male	respondent	1	3500	no	no	-75	-47	-8	38	6	3	1	0	0	0	2	2	-0.75	-0.47	-0.08	0	0	0	0	2	1	2	0
26	25-29	tamil nadu	rural	secondary	hindu	male	middle	2503	not anemic	2	female	respondent	9	2200	no	no	-197	-217	-157	12	3	2	0	0	0	1	3	2	-1.97	-2.17	-1.57	0	0	1	0	2	1	3	0
34	30-34	chhattisgarh	urban	higher	hindu	male	richest	2855	moderate	2	male	respondent	3	2700	no	yes	-302	-207	-83	21	4	2	1	1	0	0	3	2	-3.02	-2.07	-0.83	1	0	1	0	3	1	3	0
27	25-29	karnataka	urban	higher	hindu	female	middle	2526	mild	2	male	respondent	11	2500	no	no	-46	-116	-137	39	6	2	1	0	1	1	3	2	-0.46	-1.16	-1.37	0	0	0	0	3	1	3	0
25	25-29	maharashtra	rural	secondary	hindu	male	richer	2786	not anemic	1	male	respondent	8	2500	no	no	-173	-155	-92	34	5	1	1	0	0	1	3	2	-1.73	-1.55	-0.92	0	0	0	0	2	1	2	0
19	15-19	sikkim	rural	secondary	buddhist/neo-buddhist	male	poorer	2209	not anemic	1	female	respondent	no antenatal visits	2400	no	yes	-189	-218	-128	7	2	1	0	1	0	0	2	1	-1.89	-2.18	-1.28	0	0	1	0	2	5	1	0
34	30-34	manipur	rural	higher	hindu	male	richer	1942	not anemic	1	male	respondent	6	3000	yes, last two weeks	no	84	-82	-182	22	4	1	1	1	0	1	2	2	0.84	-0.82	-1.82	0	0	0	0	3	1	2	0
24	20-24	mizoram	rural	secondary	christian	male	richer	2673	moderate	1	female	respondent	4	3000	no	no	53	10	-41	55	7	1	1	0	0	1	3	2	0.53	0.1	-0.41	0	0	0	0	2	4	4	0
35	35-39	bihar	urban	no education	hindu	male	poorer	2288	moderate	5	male	respondent	no antenatal visits	3000	no	no	-202	-176	-94	26	5	3	1	0	0	0	2	3	-2.02	-1.76	-0.94	1	0	0	0	1	1	1	0
26	25-29	manipur	rural	secondary	hindu	male	richer	2320	not anemic	1	male	respondent	12	3000	no	no	-101	-169	-176	31	5	1	1	0	0	1	2	2	-1.01	-1.69	-1.76	0	0	0	0	2	1	1	0
38	35-39	tamil nadu	urban	secondary	hindu	female	middle	2181	mild	2	female	respondent	6	2300	no	no	-129	-138	-95	40	6	2	0	0	1	1	2	3	-1.29	-1.38	-0.95	0	0	0	0	2	1	3	0
23	20-24	assam	rural	secondary	hindu	male	poorest	2171	mild	1	female	respondent	3	2500	no	no	107	0	-87	34	5	1	1	0	0	0	2	2	1.07	0	-0.87	0	0	0	0	2	1	4	0
30	30-34	rajasthan	urban	primary	hindu	male	richer	2792	not anemic	3	female	respondent	2	3000	no	no	-90	76	160	11	2	3	1	0	0	0	3	2	-0.9	0.76	1.6	0	0	0	1	1	1	1	0
26	25-29	madhya pradesh	urban	higher	hindu	male	richest	2006	mild	1	female	respondent	7	3500	no	no	6	-17	-31	51	7	1	1	0	0	1	2	2	0.06	-0.17	-0.31	0	0	0	0	3	1	2	0
28	25-29	jharkhand	rural	primary	christian	female	poorest	1662	not anemic	4	female	respondent	3	3000	no	no	-120	-161	-140	12	3	3	1	0	1	0	1	2	-1.2	-1.61	-1.4	0	0	0	0	1	4	4	0
29	25-29	kerala	rural	secondary	muslim	male	richest	2158	not anemic	3	male	respondent	9	2600	no	no	85	42	-5	38	6	3	1	0	0	1	2	2	0.85	0.42	-0.05	0	0	0	0	2	2	2	0
26	25-29	madhya pradesh	urban	higher	hindu	male	richest	1625	not anemic	1	male	respondent	15	2500	yes, last two weeks	yes	-71	-183	-203	21	4	1	1	1	0	1	1	2	-0.71	-1.83	-2.03	0	1	0	0	3	1	2	0
27	25-29	himachal pradesh	rural	secondary	hindu	male	richest	2360	not anemic	2	female	respondent	8	2250	no	yes	-299	-236	-78	49	7	2	0	1	0	1	2	2	-2.99	-2.36	-0.78	1	0	1	0	2	1	1	0
22	20-24	chhattisgarh	rural	secondary	hindu	male	poorer	2356	mild	2	male	respondent	6	3500	no	no	-392	-177	24	20	4	2	1	0	0	1	2	2	-3.92	-1.77	0.24	1	0	0	0	2	1	3	0
35	35-39	uttarakhand	rural	secondary	hindu	male	richest	2543	mild	2	male	respondent	4	4000	no	no	-72	9	80	56	7	2	1	0	0	1	3	3	-0.72	0.09	0.8	0	0	0	0	2	1	1	0
32	30-34	himachal pradesh	rural	higher	hindu	male	middle	1802	not anemic	2	female	respondent	8	2700	no	no	-51	-28	-6	21	4	2	1	0	0	1	1	2	-0.51	-0.28	-0.06	0	0	0	0	3	1	1	0
28	25-29	kerala	rural	secondary	muslim	male	richer	2843	mild	3	female	respondent	10	3100	no	yes	197	-13	-176	26	5	3	1	1	0	1	3	2	1.97	-0.13	-1.76	0	0	0	0	2	2	2	0
23	20-24	uttar pradesh	rural	no education	muslim	male	richer	2074	mild	1	male	respondent	3	3500	no	no	-153	-123	-62	21	4	1	1	0	0	0	2	2	-1.53	-1.23	-0.62	0	0	0	0	1	2	1	0
25	25-29	jammu and kashmir	rural	secondary	hindu	male	middle	2224	mild	2	male	respondent	4	3000	yes, last two weeks	no	-309	-295	-175	31	5	2	1	1	0	1	2	2	-3.09	-2.95	-1.75	1	0	1	0	2	1	1	0
30	30-34	madhya pradesh	urban	secondary	hindu	male	richest	1859	not anemic	2	male	respondent	5	3200	no	no	63	-113	-236	52	7	2	1	0	0	1	2	2	0.63	-1.13	-2.36	0	1	0	0	2	1	2	0
38	35-39	madhya pradesh	rural	primary	hindu	male	poorer	2120	not anemic	5	male	respondent	2	3000	no	no	-96	-176	-175	21	4	3	1	0	0	0	2	3	-0.96	-1.76	-1.75	0	0	0	0	1	1	2	0
30	30-34	odisha	rural	secondary	hindu	male	poorer	1966	not anemic	1	male	respondent	4	2500	no	no	-177	-287	-276	24	5	1	1	0	0	1	2	2	-1.77	-2.87	-2.76	0	1	1	0	2	1	3	0
19	15-19	madhya pradesh	rural	no education	hindu	female	poorer	1810	mild	1	female	respondent	7	2500	no	no	-275	-281	-175	12	3	1	1	0	1	1	1	1	-2.75	-2.81	-1.75	1	0	1	0	1	1	2	0
23	20-24	jammu and kashmir	rural	secondary	muslim	male	poorer	1611	mild	1	male	respondent	5	3000	no	no	-156	-106	-23	9	2	1	1	0	0	1	1	2	-1.56	-1.06	-0.23	0	0	0	0	2	2	1	0
28	25-29	maharashtra	urban	secondary	hindu	male	richest	1783	not anemic	1	female	respondent	18	2800	no	no	-168	-48	65	38	6	1	1	0	0	1	1	2	-1.68	-0.48	0.65	0	0	0	0	2	1	1	0
28	25-29	himachal pradesh	urban	secondary	hindu	female	richer	1789	not anemic	3	male	respondent	28	3000	no	no	-315	-165	26	40	6	3	1	0	1	1	1	2	-3.15	-1.65	0.26	1	0	0	0	2	1	1	0
23	20-24	haryana	rural	no education	hindu	male	middle	1741	mild	2	male	respondent	2	2200	yes, last two weeks	no	-87	-161	-165	24	5	2	0	1	0	0	1	2	-0.87	-1.61	-1.65	0	0	0	0	1	1	2	0
27	25-29	madhya pradesh	urban	secondary	hindu	male	richer	2069	not anemic	2	female	respondent	no antenatal visits	3000	no	yes	height out of plausible limits	height out of plausible limits	height out of plausible limits	54	7	2	1	1	0	0	2	2	99.96	99.96	99.96	0	0	0	1	2	1	2	0
29	25-29	uttarakhand	urban	primary	hindu	male	richer	2515	not anemic	2	male	respondent	3	2500	yes, last two weeks	yes	-280	-220	-77	56	7	2	1	1	0	0	3	2	-2.8	-2.2	-0.77	1	0	1	0	1	1	1	0
28	25-29	uttar pradesh	urban	secondary	hindu	female	richest	2762	moderate	2	female	respondent	5	3300	no	no	290	18	-197	26	5	2	1	0	1	1	3	2	2.9	0.18	-1.97	0	0	0	0	2	1	2	0
30	30-34	haryana	rural	no education	muslim	male	richer	2025	mild	7	male	respondent	2	4500	no	no	-132	-58	16	22	4	3	1	0	0	0	2	2	-1.32	-0.58	0.16	0	0	0	0	1	2	2	0
27	25-29	madhya pradesh	rural	primary	hindu	male	poorest	2233	not anemic	3	female	respondent	1	2500	no	no	-112	-203	-201	22	4	3	1	0	0	0	2	2	-1.12	-2.03	-2.01	0	1	1	0	1	1	4	0
27	25-29	karnataka	urban	secondary	hindu	male	poorer	2470	moderate	1	male	respondent	8	2500	no	yes	-195	-224	-184	15	3	1	1	1	0	1	2	2	-1.95	-2.24	-1.84	0	0	1	0	2	1	2	0
27	25-29	haryana	rural	secondary	hindu	male	richest	1742	not anemic	1	female	respondent	4	2500	no	no	-108	-248	-274	47	6	1	1	0	0	1	1	2	-1.08	-2.48	-2.74	0	1	1	0	2	1	1	0
20	20-24	uttar pradesh	rural	no education	muslim	male	richer	2034	mild	1	male	respondent	1	3000	no	no	-203	-123	-20	10	2	1	1	0	0	0	2	2	-2.03	-1.23	-0.2	1	0	0	0	1	2	2	0
23	20-24	gujarat	rural	secondary	hindu	male	poorer	1751	not anemic	2	female	respondent	4	2600	no	no	42	-195	-295	8	2	2	1	0	0	1	1	2	0.42	-1.95	-2.95	0	1	0	0	2	1	4	0
30	30-34	himachal pradesh	rural	higher	hindu	male	richest	2359	mild	1	female	respondent	9	2600	no	no	-122	-178	-158	30	5	1	1	0	0	1	2	2	-1.22	-1.78	-1.58	0	0	0	0	3	1	1	0
31	30-34	uttar pradesh	rural	secondary	hindu	male	richer	1937	mild	3	male	respondent	5	3000	no	no	-191	-162	-71	52	7	3	1	0	0	1	2	2	-1.91	-1.62	-0.71	0	0	0	0	2	1	2	0
21	20-24	uttar pradesh	urban	secondary	hindu	male	middle	2375	mild	2	male	respondent	2	3000	yes, last two weeks	yes	-250	-188	-84	13	3	2	1	1	0	0	2	2	-2.5	-1.88	-0.84	1	0	0	0	2	1	2	0
37	35-39	chhattisgarh	rural	secondary	hindu	male	richest	2184	mild	4	female	respondent	4	3500	no	no	-121	-142	-107	25	5	3	1	0	0	1	2	3	-1.21	-1.42	-1.07	0	0	0	0	2	1	2	0
28	25-29	jharkhand	rural	secondary	hindu	male	poorest	1534	not anemic	2	female	respondent	no antenatal visits	1750	no	yes	-206	-310	-282	20	4	2	0	1	0	0	1	2	-2.06	-3.1	-2.82	1	1	1	0	2	1	2	0
22	20-24	jammu and kashmir	rural	secondary	hindu	male	richer	2218	moderate	2	female	respondent	7	3000	no	no	-358	-118	144	8	2	2	1	0	0	1	2	2	-3.58	-1.18	1.44	1	0	0	1	2	1	4	0
23	20-24	jharkhand	rural	secondary	hindu	female	poorest	1832	mild	1	female	respondent	1	2500	no	yes	-129	-114	-56	9	2	1	1	1	1	0	1	2	-1.29	-1.14	-0.56	0	0	0	0	2	1	3	0
23	20-24	gujarat	urban	primary	hindu	male	richest	2079	not anemic	1	male	respondent	8	3000	no	no	328	-69	-369	38	6	1	1	0	0	1	2	2	3.28	-0.69	-3.69	0	1	0	0	1	1	2	0
24	20-24	rajasthan	rural	secondary	hindu	male	richest	2301	mild	2	male	respondent	1	2800	no	no	-284	55	300	33	5	2	1	0	0	0	2	2	-2.84	0.55	3	1	0	0	1	2	1	3	0
35	35-39	uttar pradesh	rural	no education	muslim	male	poorer	1565	mild	4	male	respondent	2	3000	no	no	-540	-316	44	59	7	3	1	0	0	0	1	3	-5.4	-3.16	0.44	1	0	1	0	1	2	1	0
26	25-29	uttarakhand	rural	secondary	hindu	male	poorer	1768	mild	2	male	respondent	2	3000	no	no	-106	-103	-55	9	2	2	1	0	0	0	1	2	-1.06	-1.03	-0.55	0	0	0	0	2	1	3	0
21	20-24	meghalaya	rural	secondary	christian	female	middle	2037	mild	1	male	respondent	6	3400	no	no	-214	-201	-136	14	3	1	1	0	1	1	2	2	-2.14	-2.01	-1.36	1	0	1	0	2	4	4	0
30	30-34	bihar	rural	secondary	hindu	male	richer	2091	mild	3	male	respondent	3	2500	no	no	-5	-80	-119	51	7	3	1	0	0	0	2	2	-0.05	-0.8	-1.19	0	0	0	0	2	1	2	0
25	25-29	telangana	urban	higher	muslim	male	richest	1940	severe	1	female	respondent	5	2500	no	no	-198	-150	-62	23	4	1	1	0	0	1	2	2	-1.98	-1.5	-0.62	0	0	0	0	3	2	1	0
26	25-29	uttar pradesh	rural	no education	hindu	male	poorest	2661	moderate	3	female	respondent	4	2500	no	no	-353	-290	-122	26	5	3	1	0	0	1	3	2	-3.53	-2.9	-1.22	1	0	1	0	1	1	2	0
29	25-29	uttar pradesh	rural	no education	hindu	female	poorer	1818	moderate	3	female	respondent	no antenatal visits	4000	no	no	-433	-169	95	26	5	3	1	0	1	0	1	2	-4.33	-1.69	0.95	1	0	0	0	1	1	2	0
25	25-29	bihar	rural	primary	hindu	male	poorer	2239	not anemic	1	male	respondent	8	2700	no	no	-45	-188	-231	14	3	1	1	0	0	1	2	2	-0.45	-1.88	-2.31	0	1	0	0	1	1	2	0
34	30-34	punjab	rural	secondary	hindu	female	middle	2778	severe	3	male	respondent	4	1000	no	no	23	-128	-217	46	6	3	0	0	1	1	3	2	0.23	-1.28	-2.17	0	1	0	0	2	1	3	0
34	30-34	uttar pradesh	urban	secondary	hindu	male	richer	2072	not anemic	3	male	respondent	2	3000	no	no	-384	-199	-8	16	3	3	1	0	0	0	2	2	-3.84	-1.99	-0.08	1	0	0	0	2	1	2	0
28	25-29	odisha	rural	primary	hindu	male	poorest	1972	mild	1	female	respondent	6	2800	no	no	-124	-153	-121	10	2	1	1	0	0	1	2	2	-1.24	-1.53	-1.21	0	0	0	0	1	1	2	0
28	25-29	chhattisgarh	rural	primary	hindu	female	poorer	1770	mild	3	female	respondent	4	3000	no	no	-139	-167	-121	10	2	3	1	0	1	1	1	2	-1.39	-1.67	-1.21	0	0	0	0	1	1	4	0
34	30-34	bihar	rural	no education	muslim	female	poorest	1537	moderate	5	female	respondent	no antenatal visits	2500	no	no	-290	-398	-353	20	4	3	1	0	1	0	1	2	-2.9	-3.98	-3.53	1	1	1	0	1	2	1	0
26	25-29	haryana	rural	secondary	hindu	male	richest	1813	mild	3	female	respondent	2	2500	yes, last two weeks	no	-121	-277	-305	13	3	3	1	1	0	0	1	2	-1.21	-2.77	-3.05	0	1	1	0	2	1	2	0
38	35-39	madhya pradesh	rural	primary	hindu	male	poorest	2231	not anemic	3	male	respondent	1	2500	no	no	-49	-186	-249	57	7	3	1	0	0	0	2	3	-0.49	-1.86	-2.49	0	1	0	0	1	1	2	0
20	20-24	gujarat	urban	secondary	muslim	male	middle	2217	mild	2	male	respondent	4	2700	no	no	350	36	-189	22	4	2	1	0	0	1	2	2	3.5	0.36	-1.89	0	0	0	0	2	2	2	0
21	20-24	chhattisgarh	urban	secondary	hindu	male	middle	2113	mild	1	female	respondent	3	3500	no	no	-41	-180	-226	14	3	1	1	0	0	0	2	2	-0.41	-1.8	-2.26	0	1	0	0	2	1	3	0
23	20-24	maharashtra	rural	secondary	hindu	male	richer	1892	not anemic	3	female	respondent	7	3000	no	no	50	-24	-61	9	2	3	1	0	0	1	2	2	0.5	-0.24	-0.61	0	0	0	0	2	1	1	0
28	25-29	manipur	rural	no education	hindu	male	poorest	2791	not anemic	1	male	respondent	5	3600	no	no	-171	77	228	8	2	1	1	0	0	1	3	2	-1.71	0.77	2.28	0	0	0	1	1	1	2	0
20	20-24	madhya pradesh	rural	no education	hindu	male	middle	1940	mild	1	female	respondent	12	2500	no	no	-517	-427	-149	12	3	1	1	0	0	1	2	2	-5.17	-4.27	-1.49	1	0	1	0	1	1	2	0
28	25-29	jharkhand	rural	no education	hindu	male	middle	1806	moderate	2	male	respondent	6	2500	no	no	-303	-323	-230	39	6	2	1	0	0	1	1	2	-3.03	-3.23	-2.3	1	1	1	0	1	1	3	0
25	25-29	chhattisgarh	rural	secondary	hindu	male	richer	2618	not anemic	2	male	respondent	8	3000	no	no	-52	-31	2	43	6	2	1	0	0	1	3	2	-0.52	-0.31	0.02	0	0	0	0	2	1	3	0
30	30-34	mizoram	urban	higher	christian	female	richest	1899	not anemic	4	male	respondent	5	3000	no	no	-9	-102	-148	46	6	3	1	0	1	1	2	2	-0.09	-1.02	-1.48	0	0	0	0	3	4	4	0
35	35-39	odisha	rural	secondary	hindu	female	middle	2011	not anemic	4	male	respondent	5	2900	no	no	-88	-141	-137	43	6	3	1	0	1	1	2	3	-0.88	-1.41	-1.37	0	0	0	0	2	1	1	0
22	20-24	uttarakhand	urban	secondary	hindu	male	middle	2012	severe	2	female	respondent	2	2500	yes, last two weeks	no	-178	-142	-60	35	5	2	1	1	0	0	2	2	-1.78	-1.42	-0.6	0	0	0	0	2	1	3	0
30	30-34	rajasthan	urban	no education	hindu	male	poorer	1961	not anemic	4	male	respondent	2	3000	no	no	67	-168	-295	21	4	3	1	0	0	0	2	2	0.67	-1.68	-2.95	0	1	0	0	1	1	3	0
26	25-29	madhya pradesh	rural	primary	hindu	male	middle	1925	moderate	2	female	respondent	3	3100	no	no	-122	-189	-175	36	6	2	1	0	0	0	2	2	-1.22	-1.89	-1.75	0	0	0	0	1	1	4	0
27	25-29	chhattisgarh	rural	secondary	hindu	male	richer	2026	not anemic	4	female	respondent	6	2500	no	no	-80	-152	-158	26	5	3	1	0	0	1	2	2	-0.8	-1.52	-1.58	0	0	0	0	2	1	2	0
28	25-29	punjab	rural	secondary	sikh	male	richest	1872	mild	2	male	respondent	4	2500	no	no	-147	-5	102	30	5	2	1	0	0	1	2	2	-1.47	-0.05	1.02	0	0	0	1	2	3	1	0
30	30-34	madhya pradesh	rural	secondary	hindu	male	poorest	1789	mild	4	male	respondent	2	5000	no	no	6	-102	-161	29	5	3	1	0	0	0	1	2	0.06	-1.02	-1.61	0	0	0	0	2	1	4	0
26	25-29	himachal pradesh	rural	secondary	hindu	male	richest	2777	not anemic	1	male	respondent	7	2800	yes, last two weeks	no	-209	-112	3	27	5	1	1	1	0	1	3	2	-2.09	-1.12	0.03	1	0	0	0	2	1	3	0
23	20-24	bihar	rural	primary	hindu	female	poorest	1465	mild	2	male	respondent	no antenatal visits	2500	no	no	-194	-208	-153	32	5	2	1	0	1	0	1	2	-1.94	-2.08	-1.53	0	0	1	0	1	1	2	0
23	20-24	rajasthan	urban	higher	muslim	male	richest	2150	mild	1	female	respondent	5	2500	no	no	-102	7	81	29	5	1	1	0	0	1	2	2	-1.02	0.07	0.81	0	0	0	0	3	2	1	0
35	35-39	jammu and kashmir	rural	higher	hindu	male	richest	2471	not anemic	2	male	respondent	5	2500	no	yes	-98	-37	34	45	6	2	1	1	0	1	2	3	-0.98	-0.37	0.34	0	0	0	0	3	1	1	0
32	30-34	maharashtra	rural	secondary	hindu	male	poorest	1980	not anemic	3	male	respondent	6	3500	no	no	-92	-120	-101	11	2	3	1	0	0	1	2	2	-0.92	-1.2	-1.01	0	0	0	0	2	1	2	0
48	45-49	rajasthan	rural	no education	hindu	male	poorest	1848	mild	8	male	respondent	no antenatal visits	5000	no	no	-445	-321	-87	37	6	3	1	0	0	0	1	3	-4.45	-3.21	-0.87	1	0	1	0	1	1	3	0
31	30-34	uttar pradesh	urban	secondary	muslim	male	richer	1783	moderate	3	female	respondent	2	2500	no	yes	-266	-251	-133	27	5	3	1	1	0	0	1	2	-2.66	-2.51	-1.33	1	0	1	0	2	2	2	0
20	20-24	andaman and nicobar islands	rural	primary	hindu	male	poorest	1622	not anemic	1	female	respondent	9	1900	no	no	-115	42	159	44	6	1	0	0	0	1	1	2	-1.15	0.42	1.59	0	0	0	1	1	1	2	0
26	25-29	uttar pradesh	rural	no education	hindu	male	poorest	2103	not anemic	2	male	respondent	no antenatal visits	2500	no	no	-307	-223	-69	33	5	2	1	0	0	0	2	2	-3.07	-2.23	-0.69	1	0	1	0	1	1	2	0
23	20-24	chhattisgarh	urban	secondary	hindu	male	richest	1565	mild	1	male	respondent	9	3500	no	no	-58	-64	-49	11	2	1	1	0	0	1	1	2	-0.58	-0.64	-0.49	0	0	0	0	2	1	3	0
23	20-24	andhra pradesh	rural	secondary	hindu	male	middle	1758	moderate	2	male	respondent	5	3500	no	no	-291	-166	1	36	6	2	1	0	0	1	1	2	-2.91	-1.66	0.01	1	0	0	0	2	1	2	0
23	20-24	rajasthan	rural	no education	hindu	male	poorest	2038	mild	1	female	respondent	4	2500	no	no	-406	-470	-375	21	4	1	1	0	0	1	2	2	-4.06	-4.7	-3.75	1	1	1	0	1	1	4	0
30	30-34	rajasthan	rural	no education	muslim	male	richer	2229	not anemic	4	male	respondent	2	3000	no	no	36	-56	-93	6	2	3	1	0	0	0	2	2	0.36	-0.56	-0.93	0	0	0	0	1	2	2	0
28	25-29	bihar	urban	secondary	hindu	male	richer	2431	not anemic	2	female	respondent	9	3200	no	yes	-103	-45	13	36	6	2	1	1	0	1	2	2	-1.03	-0.45	0.13	0	0	0	0	2	1	2	0
22	20-24	odisha	rural	secondary	hindu	male	middle	1772	mild	1	male	respondent	7	3000	no	no	-196	-168	-106	16	3	1	1	0	0	1	1	2	-1.96	-1.68	-1.06	0	0	0	0	2	1	2	0
26	25-29	rajasthan	urban	primary	hindu	female	middle	2155	mild	2	male	respondent	5	3000	no	no	-227	-204	-96	9	2	2	1	0	1	1	2	2	-2.27	-2.04	-0.96	1	0	1	0	1	1	2	0
26	25-29	rajasthan	rural	primary	hindu	male	middle	2263	mild	2	male	respondent	2	2500	no	no	-153	-167	-117	59	7	2	1	0	0	0	2	2	-1.53	-1.67	-1.17	0	0	0	0	1	1	2	0
30	30-34	bihar	rural	primary	hindu	male	poorer	1886	mild	3	male	respondent	4	3500	no	no	-112	-98	-45	49	7	3	1	0	0	1	2	2	-1.12	-0.98	-0.45	0	0	0	0	1	1	2	0
24	20-24	rajasthan	rural	no education	hindu	male	poorer	1845	moderate	2	female	respondent	5	2500	yes, last two weeks	no	-81	-201	-212	9	2	2	1	1	0	1	1	2	-0.81	-2.01	-2.12	0	1	1	0	1	1	4	0
20	20-24	madhya pradesh	rural	no education	hindu	male	poorest	1878	moderate	1	female	respondent	3	2500	no	no	-313	-155	2	19	4	1	1	0	0	0	2	2	-3.13	-1.55	0.02	1	0	0	0	1	1	2	0
35	35-39	jammu and kashmir	rural	no education	muslim	male	poorer	1712	mild	2	male	respondent	10	2500	no	no	-319	-168	26	41	6	2	1	0	0	1	1	3	-3.19	-1.68	0.26	1	0	0	0	1	2	4	0
25	25-29	madhya pradesh	rural	no education	hindu	male	poorer	1955	mild	2	female	respondent	6	2500	no	no	-268	-150	-26	19	4	2	1	0	0	1	2	2	-2.68	-1.5	-0.26	1	0	0	0	1	1	4	0
28	25-29	rajasthan	rural	secondary	hindu	male	richer	1814	mild	2	male	respondent	3	2500	no	yes	-333	-317	-219	20	4	2	1	1	0	0	1	2	-3.33	-3.17	-2.19	1	1	1	0	2	1	2	0
28	25-29	kerala	urban	higher	christian	male	richer	2360	mild	2	female	respondent	30	3500	no	no	104	5	-79	31	5	2	1	0	0	1	2	2	1.04	0.05	-0.79	0	0	0	0	3	4	1	0
34	30-34	odisha	rural	primary	hindu	male	middle	2297	mild	3	female	respondent	2	2600	no	no	183	-61	-235	29	5	3	1	0	0	0	2	2	1.83	-0.61	-2.35	0	1	0	0	1	1	4	0
21	20-24	tripura	rural	secondary	hindu	male	poorer	2139	not anemic	1	female	respondent	4	2500	no	no	-299	-245	-101	27	5	1	1	0	0	1	2	2	-2.99	-2.45	-1.01	1	0	1	0	2	1	1	0
22	20-24	chhattisgarh	rural	secondary	hindu	male	middle	1832	not anemic	2	male	respondent	5	3000	no	no	8	-69	-114	29	5	2	1	0	0	1	1	2	0.08	-0.69	-1.14	0	0	0	0	2	1	2	0
23	20-24	madhya pradesh	rural	no education	hindu	male	poorest	1846	not anemic	3	female	respondent	no antenatal visits	3500	yes, last two weeks	no	-119	-186	-172	20	4	3	1	1	0	0	1	2	-1.19	-1.86	-1.72	0	0	0	0	1	1	2	0
24	20-24	maharashtra	rural	secondary	hindu	male	middle	3237	not anemic	1	female	respondent	4	2800	no	no	-326	-329	-180	33	5	1	1	0	0	1	3	2	-3.26	-3.29	-1.8	1	0	1	0	2	1	2	0
33	30-34	nagaland	urban	higher	christian	male	richest	2099	not anemic	2	female	respondent	7	4000	no	no	36	-6	-28	9	2	2	1	0	0	1	2	2	0.36	-0.06	-0.28	0	0	0	0	3	4	4	0
26	25-29	gujarat	urban	higher	hindu	female	richest	2554	not anemic	1	female	respondent	10	2800	no	no	212	-49	-204	7	2	1	1	0	1	1	3	2	2.12	-0.49	-2.04	0	1	0	0	3	1	1	0
28	25-29	uttar pradesh	urban	higher	hindu	male	richest	2589	moderate	2	male	respondent	6	2500	no	yes	-131	-161	-128	46	6	2	1	1	0	1	3	2	-1.31	-1.61	-1.28	0	0	0	0	3	1	2	0
28	25-29	arunachal pradesh	rural	secondary	other	male	richer	2614	not anemic	2	male	respondent	8	3500	no	no	-239	-175	-61	39	6	2	1	0	0	1	3	2	-2.39	-1.75	-0.61	1	0	0	0	2	5	4	0
27	25-29	kerala	urban	secondary	muslim	male	richest	2988	not anemic	2	female	respondent	3	2300	no	yes	-165	-198	-165	15	3	2	0	1	0	0	3	2	-1.65	-1.98	-1.65	0	0	0	0	2	2	2	0
28	25-29	manipur	rural	secondary	hindu	male	middle	1808	not anemic	2	female	respondent	6	2500	no	no	69	-35	-90	10	2	2	1	0	0	1	1	2	0.69	-0.35	-0.9	0	0	0	0	2	1	1	0
24	20-24	haryana	rural	secondary	sikh	male	richest	1646	moderate	1	male	respondent	6	3200	yes, last two weeks	no	-12	-8	3	18	4	1	1	1	0	1	1	2	-0.12	-0.08	0.03	0	0	0	0	2	3	1	0
26	25-29	uttar pradesh	rural	secondary	hindu	male	poorer	2249	mild	2	male	respondent	no antenatal visits	2500	yes, last two weeks	yes	-208	-222	-159	24	5	2	1	1	0	0	2	2	-2.08	-2.22	-1.59	1	0	1	0	2	1	2	0
27	25-29	tamil nadu	urban	secondary	hindu	male	richer	1634	not anemic	1	male	respondent	15	3900	no	yes	-20	-167	-239	43	6	1	1	1	0	1	1	2	-0.2	-1.67	-2.39	0	1	0	0	2	1	3	0
28	25-29	haryana	rural	secondary	muslim	male	richest	1523	mild	1	male	respondent	6	2500	no	no	-381	-195	51	9	2	1	1	0	0	1	1	2	-3.81	-1.95	0.51	1	0	0	0	2	2	2	0
24	20-24	uttarakhand	rural	secondary	hindu	male	richer	2303	not anemic	1	male	respondent	1	2500	no	yes	-205	-192	-104	55	7	1	1	1	0	0	2	2	-2.05	-1.92	-1.04	1	0	0	0	2	1	1	0
39	35-39	nagaland	rural	no education	christian	male	poorer	2613	not anemic	4	male	respondent	3	3000	no	no	-187	14	129	15	3	3	1	0	0	0	3	3	-1.87	0.14	1.29	0	0	0	1	1	4	4	0
25	25-29	madhya pradesh	rural	secondary	hindu	male	poorest	2035	mild	2	male	respondent	9	2500	no	no	-91	-206	-240	29	5	2	1	0	0	1	2	2	-0.91	-2.06	-2.4	0	1	1	0	2	1	2	0
28	25-29	rajasthan	rural	primary	hindu	male	middle	1798	not anemic	3	male	respondent	3	2000	no	no	125	-70	-168	10	2	3	0	0	0	0	1	2	1.25	-0.7	-1.68	0	0	0	0	1	1	2	0
23	20-24	rajasthan	rural	no education	hindu	female	poorer	2187	moderate	1	female	respondent	3	2200	no	yes	6	-68	-110	25	5	1	0	1	1	0	2	2	0.06	-0.68	-1.1	0	0	0	0	1	1	2	0
24	20-24	west bengal	rural	primary	hindu	male	middle	1937	moderate	1	male	respondent	6	3500	no	no	77	-72	-142	12	3	1	1	0	0	1	2	2	0.77	-0.72	-1.42	0	0	0	0	1	1	2	0
25	25-29	jharkhand	urban	secondary	muslim	male	richer	2069	not anemic	1	male	respondent	3	2500	no	no	-323	-92	93	14	3	1	1	0	0	0	2	2	-3.23	-0.92	0.93	1	0	0	0	2	2	2	0
43	40-44	jammu and kashmir	rural	no education	muslim	male	richer	2176	not anemic	3	female	respondent	6	3000	yes, last two weeks	yes	-68	-22	10	13	3	3	1	1	0	1	2	3	-0.68	-0.22	0.1	0	0	0	0	1	2	1	0
25	25-29	uttar pradesh	urban	no education	hindu	male	poorest	2192	not anemic	1	male	respondent	no antenatal visits	3000	no	no	-258	-343	-312	45	6	1	1	0	0	0	2	2	-2.58	-3.43	-3.12	1	1	1	0	1	1	3	0
29	25-29	madhya pradesh	rural	secondary	hindu	male	richer	2195	mild	2	female	respondent	2	2000	no	no	266	172	20	44	6	2	0	0	0	0	2	2	2.66	1.72	0.2	0	0	0	0	2	1	4	0
30	30-34	tamil nadu	urban	secondary	christian	male	middle	2509	mild	2	female	respondent	9	2700	no	no	-113	72	181	33	5	2	1	0	0	1	3	2	-1.13	0.72	1.81	0	0	0	1	2	4	3	0
20	20-24	assam	rural	secondary	hindu	male	poorer	1980	mild	1	female	respondent	4	3000	no	no	-60	-34	-5	35	5	1	1	0	0	1	2	2	-0.6	-0.34	-0.05	0	0	0	0	2	1	4	0
26	25-29	bihar	rural	primary	hindu	male	poorest	2042	mild	3	female	respondent	no antenatal visits	2500	no	no	-157	-157	-99	26	5	3	1	0	0	0	2	2	-1.57	-1.57	-0.99	0	0	0	0	1	1	2	0
28	25-29	punjab	urban	higher	hindu	male	richest	2508	mild	1	male	respondent	4	2500	no	no	-515	-482	-342	18	4	1	1	0	0	1	3	2	-5.15	-4.82	-3.42	1	1	1	0	3	1	1	0
36	35-39	madhya pradesh	rural	no education	hindu	male	poorest	1780	mild	2	female	respondent	3	3000	no	no	-6	-125	-191	54	7	2	1	0	0	0	1	3	-0.06	-1.25	-1.91	0	0	0	0	1	1	4	0
25	25-29	odisha	rural	higher	hindu	male	middle	2489	not anemic	3	male	respondent	3	2800	no	no	-265	-191	-65	11	2	3	1	0	0	0	2	2	-2.65	-1.91	-0.65	1	0	0	0	3	1	3	0
20	20-24	west bengal	rural	primary	hindu	male	middle	2143	not anemic	1	female	respondent	12	3100	no	no	-230	-156	-58	21	4	1	1	0	0	1	2	2	-2.3	-1.56	-0.58	1	0	0	0	1	1	1	0
23	20-24	andhra pradesh	urban	secondary	hindu	male	middle	2495	moderate	3	female	respondent	5	3000	yes, last two weeks	no	-218	-195	-103	25	5	3	1	1	0	1	2	2	-2.18	-1.95	-1.03	1	0	0	0	2	1	2	0
28	25-29	gujarat	urban	secondary	hindu	male	richer	2087	mild	4	male	respondent	13	3000	no	no	433	84	-121	10	2	3	1	0	0	1	2	2	4.33	0.84	-1.21	0	0	0	0	2	1	1	0
28	25-29	odisha	rural	no education	hindu	male	poorer	2276	not anemic	3	female	respondent	6	1800	no	no	-464	-288	-44	19	4	3	0	0	0	1	2	2	-4.64	-2.88	-0.44	1	0	1	0	1	1	2	0
33	30-34	odisha	rural	no education	hindu	male	poorest	1689	mild	3	male	respondent	3	2700	no	no	-236	-352	-298	7	2	3	1	0	0	0	1	2	-2.36	-3.52	-2.98	1	1	1	0	1	1	4	0
34	30-34	manipur	rural	secondary	other	male	richer	2392	mild	1	male	respondent	9	3800	no	no	-27	-31	-20	44	6	1	1	0	0	1	2	2	-0.27	-0.31	-0.2	0	0	0	0	2	5	1	0
36	35-39	gujarat	urban	no education	hindu	male	richest	2641	not anemic	3	male	respondent	3	4500	no	no	-53	-28	5	55	7	3	1	0	0	0	3	3	-0.53	-0.28	0.05	0	0	0	0	1	1	2	0
25	25-29	haryana	rural	secondary	hindu	male	richest	2434	not anemic	1	female	respondent	4	2000	yes, last two weeks	no	-55	-156	-184	41	6	1	0	1	0	1	2	2	-0.55	-1.56	-1.84	0	0	0	0	2	1	2	0
21	20-24	jammu and kashmir	rural	secondary	hindu	male	poorer	2186	not anemic	1	female	respondent	5	3400	no	no	525	98	-193	13	3	1	1	0	0	1	2	2	5.25	0.98	-1.93	0	0	0	0	2	1	3	0
26	25-29	himachal pradesh	rural	secondary	hindu	male	richer	1983	not anemic	3	male	respondent	4	3500	no	no	-219	-173	-75	28	5	3	1	0	0	1	2	2	-2.19	-1.73	-0.75	1	0	0	0	2	1	1	0
27	25-29	karnataka	rural	secondary	hindu	male	middle	2248	not anemic	2	male	respondent	9	3000	no	no	60	-150	-242	18	4	2	1	0	0	1	2	2	0.6	-1.5	-2.42	0	1	0	0	2	1	2	0
23	20-24	bihar	rural	no education	hindu	male	poorest	1581	not anemic	3	male	respondent	no antenatal visits	3500	no	no	-224	-186	-69	8	2	3	1	0	0	0	1	2	-2.24	-1.86	-0.69	1	0	0	0	1	1	3	0
26	25-29	maharashtra	rural	secondary	hindu	male	middle	2260	mild	3	female	respondent	7	2000	no	no	-215	-260	-193	42	6	3	0	0	0	1	2	2	-2.15	-2.6	-1.93	1	0	1	0	2	1	4	0
25	25-29	uttar pradesh	rural	secondary	hindu	male	middle	2071	mild	2	female	respondent	7	2500	no	no	-235	-271	-184	32	5	2	1	0	0	1	2	2	-2.35	-2.71	-1.84	1	0	1	0	2	1	2	0
32	30-34	uttar pradesh	rural	primary	hindu	male	poorest	2653	mild	2	female	respondent	1	1000	no	no	-71	-145	-158	14	3	2	0	0	0	0	3	2	-0.71	-1.45	-1.58	0	0	0	0	1	1	1	0
32	30-34	odisha	rural	secondary	hindu	male	poorest	1753	moderate	4	male	respondent	4	3300	no	no	-210	20	181	9	2	3	1	0	0	1	1	2	-2.1	0.2	1.81	1	0	0	1	2	1	4	0
20	20-24	rajasthan	rural	secondary	hindu	male	richer	1843	mild	1	female	respondent	8	1500	no	no	-168	-140	-63	42	6	1	0	0	0	1	1	2	-1.68	-1.4	-0.63	0	0	0	0	2	1	1	0
23	20-24	uttar pradesh	urban	secondary	hindu	male	middle	1651	not anemic	1	male	respondent	4	3000	no	yes	-221	-299	-267	33	5	1	1	1	0	1	1	2	-2.21	-2.99	-2.67	1	1	1	0	2	1	2	0
17	15-19	jharkhand	rural	secondary	muslim	male	middle	1970	not anemic	1	male	respondent	2	3000	no	no	-386	-159	73	11	2	1	1	0	0	0	2	1	-3.86	-1.59	0.73	1	0	0	0	2	2	2	0
25	25-29	sikkim	rural	secondary	hindu	male	middle	2604	not anemic	1	female	respondent	10	2500	no	no	-288	-169	5	39	6	1	1	0	0	1	3	2	-2.88	-1.69	0.05	1	0	0	0	2	1	1	0
26	25-29	madhya pradesh	urban	no education	hindu	male	poorest	2492	mild	2	male	respondent	2	2000	no	no	40	51	47	20	4	2	0	0	0	0	2	2	0.4	0.51	0.47	0	0	0	0	1	1	2	0
25	25-29	andhra pradesh	urban	no education	hindu	male	middle	2217	mild	2	female	respondent	3	3500	no	no	-172	-176	-105	59	7	2	1	0	0	0	2	2	-1.72	-1.76	-1.05	0	0	0	0	1	1	2	0
26	25-29	jharkhand	rural	secondary	hindu	male	poorer	1959	not anemic	1	female	respondent	2	2500	no	no	-155	-220	-189	23	4	1	1	0	0	0	2	2	-1.55	-2.2	-1.89	0	0	1	0	2	1	2	0
30	30-34	telangana	rural	higher	hindu	male	richest	2458	not anemic	3	female	respondent	8	3000	no	yes	58	-124	-221	20	4	3	1	1	0	1	2	2	0.58	-1.24	-2.21	0	1	0	0	3	1	2	0
32	30-34	madhya pradesh	urban	higher	hindu	male	richest	1954	not anemic	3	male	respondent	4	3500	no	no	-66	-24	14	19	4	3	1	0	0	1	2	2	-0.66	-0.24	0.14	0	0	0	0	3	1	2	0
21	20-24	maharashtra	urban	higher	hindu	female	richest	1993	moderate	1	female	respondent	5	3500	no	yes	-47	-217	-263	10	2	1	1	1	1	1	2	2	-0.47	-2.17	-2.63	0	1	1	0	3	1	2	0
22	20-24	uttar pradesh	urban	no education	hindu	male	poorest	1731	not anemic	3	male	respondent	2	3000	no	no	-481	-114	225	11	2	3	1	0	0	0	1	2	-4.81	-1.14	2.25	1	0	0	1	1	1	3	0
36	35-39	west bengal	rural	secondary	hindu	male	middle	1837	mild	1	male	respondent	6	2750	no	no	55	18	-34	58	7	1	1	0	0	1	1	3	0.55	0.18	-0.34	0	0	0	0	2	1	1	0
24	20-24	jharkhand	rural	no education	hindu	male	poorest	1726	not anemic	3	male	respondent	2	2300	yes, last two weeks	no	-524	-425	-207	14	3	3	0	1	0	0	1	2	-5.24	-4.25	-2.07	1	1	1	0	1	1	4	0
26	25-29	bihar	rural	secondary	hindu	male	poorer	2062	not anemic	3	female	respondent	no antenatal visits	3500	no	no	-281	-111	36	20	4	3	1	0	0	0	2	2	-2.81	-1.11	0.36	1	0	0	0	2	1	2	0
21	20-24	odisha	urban	no education	hindu	male	poorest	1544	not anemic	1	female	respondent	2	2175	no	no	-92	107	194	15	3	1	0	0	0	0	1	2	-0.92	1.07	1.94	0	0	0	1	1	1	4	0
29	25-29	bihar	rural	no education	hindu	male	poorest	1956	not anemic	3	female	respondent	2	3000	no	yes	-312	-391	-328	18	4	3	1	1	0	0	2	2	-3.12	-3.91	-3.28	1	1	1	0	1	1	2	0
23	20-24	madhya pradesh	rural	secondary	hindu	male	poorest	1757	not anemic	2	female	respondent	no antenatal visits	2000	no	no	-400	-360	-162	49	7	2	0	0	0	0	1	2	-4	-3.6	-1.62	1	0	1	0	2	1	3	0
22	20-24	bihar	rural	secondary	muslim	male	poorer	1789	mild	2	female	respondent	3	2500	no	no	-106	-180	-174	28	5	2	1	0	0	0	1	2	-1.06	-1.8	-1.74	0	0	0	0	2	2	2	0
34	30-34	mizoram	urban	secondary	christian	male	middle	2308	not anemic	2	male	respondent	5	2900	no	no	-134	-218	-210	21	4	2	1	0	0	1	2	2	-1.34	-2.18	-2.1	0	1	1	0	2	4	4	0
28	25-29	sikkim	rural	secondary	buddhist/neo-buddhist	male	middle	2141	not anemic	3	female	respondent	8	3800	no	no	-32	-55	-52	43	6	3	1	0	0	1	2	2	-0.32	-0.55	-0.52	0	0	0	0	2	5	4	0
23	20-24	bihar	rural	no education	hindu	male	poorest	2376	not anemic	3	male	respondent	no antenatal visits	3000	no	no	-156	-145	-91	21	4	3	1	0	0	0	2	2	-1.56	-1.45	-0.91	0	0	0	0	1	1	2	0
25	25-29	uttar pradesh	urban	no education	muslim	male	middle	2100	not anemic	3	female	respondent	4	3500	yes, last two weeks	yes	102	-43	-126	6	2	3	1	1	0	1	2	2	1.02	-0.43	-1.26	0	0	0	0	1	2	1	0
24	20-24	odisha	rural	secondary	hindu	female	middle	2204	not anemic	2	female	respondent	4	2600	no	no	-235	-177	-62	27	5	2	1	0	1	1	2	2	-2.35	-1.77	-0.62	1	0	0	0	2	1	3	0
23	20-24	chhattisgarh	rural	secondary	hindu	female	poorer	2277	mild	1	female	respondent	4	2700	no	no	-203	-214	-135	51	7	1	1	0	1	1	2	2	-2.03	-2.14	-1.35	1	0	1	0	2	1	4	0
42	40-44	madhya pradesh	rural	no education	hindu	male	poorer	1942	moderate	6	female	respondent	2	3000	no	no	-135	-233	-227	38	6	3	1	0	0	0	2	3	-1.35	-2.33	-2.27	0	1	1	0	1	1	1	0
29	25-29	uttarakhand	rural	no education	hindu	male	middle	2018	not anemic	1	male	respondent	2	2500	no	no	-288	-189	-20	55	7	1	1	0	0	0	2	2	-2.88	-1.89	-0.2	1	0	0	0	1	1	1	0
36	35-39	tamil nadu	rural	secondary	hindu	male	middle	2699	not anemic	1	female	respondent	8	2500	no	yes	-40	-143	-180	30	5	1	1	1	0	1	3	3	-0.4	-1.43	-1.8	0	0	0	0	2	1	2	0
35	35-39	west bengal	rural	primary	hindu	male	poorer	2265	not anemic	5	female	respondent	3	3000	no	no	21	37	42	8	2	3	1	0	0	0	2	3	0.21	0.37	0.42	0	0	0	0	1	1	2	0
26	25-29	gujarat	rural	no education	hindu	male	middle	1997	mild	1	male	respondent	8	2500	no	no	-77	-93	-57	6	2	1	1	0	0	1	2	2	-0.77	-0.93	-0.57	0	0	0	0	1	1	2	0
27	25-29	bihar	urban	no education	muslim	female	poorest	1784	mild	3	female	respondent	3	2000	no	no	-352	-320	-156	28	5	3	0	0	1	0	1	2	-3.52	-3.2	-1.56	1	0	1	0	1	2	2	0
29	25-29	uttar pradesh	rural	secondary	hindu	male	poorer	1982	moderate	3	female	respondent	4	4500	no	yes	-144	-129	-60	59	7	3	1	1	0	1	2	2	-1.44	-1.29	-0.6	0	0	0	0	2	1	1	0
32	30-34	bihar	urban	higher	muslim	male	richer	2203	mild	3	female	respondent	4	3700	no	no	-100	64	155	9	2	3	1	0	0	1	2	2	-1	0.64	1.55	0	0	0	1	3	2	1	0
32	30-34	chhattisgarh	rural	no education	hindu	male	poorer	1936	mild	4	male	respondent	5	3000	no	no	-209	-181	-98	41	6	3	1	0	0	1	2	2	-2.09	-1.81	-0.98	1	0	0	0	1	1	4	0
39	35-39	punjab	rural	secondary	sikh	male	richest	2712	not anemic	3	male	respondent	4	2500	no	no	-318	-406	-355	29	5	3	1	0	0	1	3	3	-3.18	-4.06	-3.55	1	1	1	0	2	3	1	0
32	30-34	manipur	urban	secondary	hindu	male	middle	2380	not anemic	1	male	respondent	8	2500	no	yes	-38	-134	-147	8	2	1	1	1	0	1	2	2	-0.38	-1.34	-1.47	0	0	0	0	2	1	1	0
29	25-29	karnataka	urban	higher	hindu	male	richer	2398	not anemic	1	male	respondent	9	3500	no	no	87	-5	-92	52	7	1	1	0	0	1	2	2	0.87	-0.05	-0.92	0	0	0	0	3	1	1	0
17	15-19	tripura	rural	secondary	hindu	female	poorer	1720	not anemic	1	female	respondent	1	1700	no	no	-224	-379	-361	23	4	1	0	0	1	0	1	1	-2.24	-3.79	-3.61	1	1	1	0	2	1	2	0
26	25-29	chhattisgarh	rural	secondary	hindu	male	poorer	2352	not anemic	2	male	respondent	3	4500	no	yes	-219	-103	48	51	7	2	1	1	0	0	2	2	-2.19	-1.03	0.48	1	0	0	0	2	1	3	0
30	30-34	rajasthan	urban	secondary	hindu	female	richest	2671	mild	1	female	respondent	3	2500	no	no	-173	-72	32	35	5	1	1	0	1	0	3	2	-1.73	-0.72	0.32	0	0	0	0	2	1	3	0
24	20-24	odisha	rural	no education	hindu	male	poorer	1808	not anemic	1	male	respondent	5	3500	no	no	-269	-278	-182	54	7	1	1	0	0	1	1	2	-2.69	-2.78	-1.82	1	0	1	0	1	1	2	0
25	25-29	bihar	rural	primary	hindu	female	middle	2153	not anemic	2	female	respondent	2	2500	no	no	-318	-342	-212	29	5	2	1	0	1	0	2	2	-3.18	-3.42	-2.12	1	1	1	0	1	1	2	0
23	20-24	chhattisgarh	rural	no education	hindu	male	poorest	1823	not anemic	1	female	respondent	3	3000	yes, last two weeks	no	-148	-130	-85	17	3	1	1	1	0	0	1	2	-1.48	-1.3	-0.85	0	0	0	0	1	1	4	0
27	25-29	uttar pradesh	urban	secondary	hindu	male	richest	1933	mild	3	male	respondent	2	2500	no	no	-368	-264	-95	14	3	3	1	0	0	0	2	2	-3.68	-2.64	-0.95	1	0	1	0	2	1	1	0
37	35-39	rajasthan	rural	no education	hindu	male	poorer	1938	not anemic	6	male	respondent	2	2500	no	no	49	-34	-93	43	6	3	1	0	0	0	2	3	0.49	-0.34	-0.93	0	0	0	0	1	1	4	0
25	25-29	assam	rural	secondary	hindu	male	poorer	1629	not anemic	2	male	respondent	4	3000	no	no	-295	-273	-147	57	7	2	1	0	0	1	1	2	-2.95	-2.73	-1.47	1	0	1	0	2	1	2	0
30	30-34	bihar	rural	secondary	hindu	male	poorest	2154	mild	3	male	respondent	no antenatal visits	3300	no	no	295	-109	-339	15	3	3	1	0	0	0	2	2	2.95	-1.09	-3.39	0	1	0	0	2	1	2	0
30	30-34	haryana	urban	secondary	hindu	female	richest	2455	mild	2	male	respondent	4	3000	no	no	-339	-173	74	7	2	2	1	0	1	1	2	2	-3.39	-1.73	0.74	1	0	0	0	2	1	2	0
25	25-29	maharashtra	urban	secondary	buddhist/neo-buddhist	male	poorest	1628	mild	2	female	respondent	5	3500	no	no	-165	-144	-69	46	6	2	1	0	0	1	1	2	-1.65	-1.44	-0.69	0	0	0	0	2	5	3	0
24	20-24	tamil nadu	rural	secondary	hindu	male	poorer	2486	mild	2	female	respondent	9	2500	no	no	62	-160	-259	9	2	2	1	0	0	1	2	2	0.62	-1.6	-2.59	0	1	0	0	2	1	3	0
31	30-34	maharashtra	urban	secondary	hindu	male	richer	2844	mild	2	male	respondent	8	2000	no	no	-292	-272	-183	20	4	2	0	0	0	1	3	2	-2.92	-2.72	-1.83	1	0	1	0	2	1	2	0
25	25-29	meghalaya	rural	secondary	christian	male	middle	2077	not anemic	4	female	respondent	6	3200	no	no	406	-28	-301	6	2	3	1	0	0	1	2	2	4.06	-0.28	-3.01	0	1	0	0	2	4	4	0
31	30-34	rajasthan	urban	secondary	hindu	male	richest	2600	not anemic	2	male	respondent	4	2000	no	no	-303	-178	14	56	7	2	0	0	0	1	3	2	-3.03	-1.78	0.14	1	0	0	0	2	1	2	0
18	15-19	assam	rural	primary	hindu	male	poorer	flagged cases	mild	1	male	respondent	3	2000	no	no	464	-105	-411	7	2	1	0	0	0	0	3	1	4.64	-1.05	-4.11	0	1	0	0	1	1	2	0
31	30-34	tamil nadu	urban	higher	hindu	male	richer	2574	mild	1	female	respondent	8	3600	no	no	6	-71	-113	35	5	1	1	0	0	1	3	2	0.06	-0.71	-1.13	0	0	0	0	3	1	3	0
26	25-29	bihar	rural	secondary	hindu	female	poorest	2240	not anemic	2	female	respondent	7	2000	yes, last two weeks	yes	-263	-369	-318	43	6	2	0	1	1	1	2	2	-2.63	-3.69	-3.18	1	1	1	0	2	1	2	0
23	20-24	maharashtra	rural	secondary	hindu	male	richer	3268	not anemic	2	female	respondent	9	3750	yes, last two weeks	no	321	-94	-331	8	2	2	1	1	0	1	3	2	3.21	-0.94	-3.31	0	1	0	0	2	1	2	0
20	20-24	madhya pradesh	rural	secondary	hindu	male	poorest	2129	not anemic	1	female	respondent	4	3500	yes, last two weeks	yes	-110	-305	-321	7	2	1	1	1	0	1	2	2	-1.1	-3.05	-3.21	0	1	1	0	2	1	2	0
26	25-29	west bengal	rural	secondary	hindu	female	middle	1768	mild	2	female	respondent	7	3000	no	no	-57	-119	-112	8	2	2	1	0	1	1	1	2	-0.57	-1.19	-1.12	0	0	0	0	2	1	1	0
23	20-24	bihar	rural	no education	hindu	male	poorest	1783	moderate	1	male	respondent	no antenatal visits	3000	yes, last two weeks	no	-284	-270	-183	22	4	1	1	1	0	0	1	2	-2.84	-2.7	-1.83	1	0	1	0	1	1	2	0
29	25-29	madhya pradesh	rural	primary	hindu	male	middle	2221	not anemic	1	female	respondent	3	3000	no	no	-75	-42	-1	40	6	1	1	0	0	0	2	2	-0.75	-0.42	-0.01	0	0	0	0	1	1	4	0
24	20-24	chhattisgarh	rural	no education	hindu	male	middle	2664	mild	2	female	respondent	4	3000	no	no	-108	-57	5	9	2	2	1	0	0	1	3	2	-1.08	-0.57	0.05	0	0	0	0	1	1	2	0
30	30-34	puducherry	rural	secondary	hindu	female	middle	2990	not anemic	2	female	respondent	30	3100	yes, last two weeks	no	-160	-137	-69	32	5	2	1	1	1	1	3	2	-1.6	-1.37	-0.69	0	0	0	0	2	1	2	0
22	20-24	mizoram	rural	secondary	christian	male	middle	1927	not anemic	2	female	respondent	5	3000	no	no	-314	-126	54	12	3	2	1	0	0	1	2	2	-3.14	-1.26	0.54	1	0	0	0	2	4	4	0
28	25-29	maharashtra	rural	no education	hindu	male	middle	1936	mild	3	male	respondent	1	2800	no	yes	-134	86	259	54	7	3	1	1	0	0	2	2	-1.34	0.86	2.59	0	0	0	1	1	1	1	0
25	25-29	uttar pradesh	rural	no education	hindu	male	middle	2006	not anemic	1	female	respondent	2	2500	no	no	-523	-435	-181	32	5	1	1	0	0	0	2	2	-5.23	-4.35	-1.81	1	0	1	0	1	1	2	0
32	30-34	himachal pradesh	rural	higher	hindu	female	richest	2602	moderate	1	male	respondent	7	2700	no	no	-201	-204	-137	25	5	1	1	0	1	1	3	2	-2.01	-2.04	-1.37	1	0	1	0	3	1	3	0
25	25-29	rajasthan	rural	primary	hindu	male	poorest	2091	not anemic	1	male	respondent	3	2000	no	yes	23	-175	-252	9	2	1	0	1	0	0	2	2	0.23	-1.75	-2.52	0	1	0	0	1	1	2	0
28	25-29	odisha	rural	secondary	hindu	male	richest	3050	not anemic	2	female	respondent	3	2400	no	no	-201	-168	-97	18	4	2	0	0	0	0	3	2	-2.01	-1.68	-0.97	1	0	0	0	2	1	1	0
40	40-44	manipur	rural	no education	christian	male	poorest	2286	not anemic	5	male	respondent	4	4000	no	no	-171	-51	41	19	4	3	1	0	0	1	2	3	-1.71	-0.51	0.41	0	0	0	0	1	4	3	0
23	20-24	jharkhand	rural	secondary	hindu	male	poorest	1852	mild	1	male	respondent	4	3000	no	no	-366	-212	-45	19	4	1	1	0	0	1	2	2	-3.66	-2.12	-0.45	1	0	1	0	2	1	2	0
33	30-34	mizoram	urban	higher	christian	male	richest	2064	not anemic	2	male	respondent	9	3145	no	no	-100	-60	-21	14	3	2	1	0	0	1	2	2	-1	-0.6	-0.21	0	0	0	0	3	4	4	0
33	30-34	maharashtra	rural	no education	hindu	male	poorer	1805	mild	3	female	respondent	9	3100	no	yes	2	-128	-192	25	5	3	1	1	0	1	1	2	0.02	-1.28	-1.92	0	0	0	0	1	1	1	0
25	25-29	odisha	rural	no education	hindu	male	poorer	2035	not anemic	1	male	respondent	4	2000	no	no	-333	-337	-225	47	6	1	0	0	0	1	2	2	-3.33	-3.37	-2.25	1	1	1	0	1	1	3	0
25	25-29	madhya pradesh	rural	no education	hindu	male	poorest	1764	moderate	2	male	respondent	no antenatal visits	2500	no	no	-300	-320	-249	20	4	2	1	0	0	0	1	2	-3	-3.2	-2.49	1	1	1	0	1	1	4	0
28	25-29	madhya pradesh	urban	no education	muslim	male	middle	2349	mild	3	female	respondent	no antenatal visits	3000	no	no	42	-69	-122	12	3	3	1	0	0	0	2	2	0.42	-0.69	-1.22	0	0	0	0	1	2	1	0
28	25-29	uttar pradesh	rural	higher	hindu	male	middle	1843	mild	2	male	respondent	4	3500	no	no	15	-20	-44	32	5	2	1	0	0	1	1	2	0.15	-0.2	-0.44	0	0	0	0	3	1	2	0
28	25-29	odisha	urban	higher	hindu	male	richest	2269	not anemic	1	female	respondent	4	2900	no	no	-200	-291	-253	59	7	1	1	0	0	1	2	2	-2	-2.91	-2.53	0	1	1	0	3	1	2	0
20	20-24	tamil nadu	rural	secondary	hindu	male	poorest	2651	moderate	2	female	respondent	6	2600	yes, last two weeks	no	-92	-104	-81	20	4	2	1	1	0	1	3	2	-0.92	-1.04	-0.81	0	0	0	0	2	1	4	0
21	20-24	madhya pradesh	urban	primary	muslim	female	richer	2006	mild	1	female	respondent	30	3500	no	no	-178	-209	-170	18	4	1	1	0	1	1	2	2	-1.78	-2.09	-1.7	0	0	1	0	1	2	2	0
28	25-29	odisha	rural	secondary	hindu	male	poorer	1975	not anemic	2	female	respondent	6	2500	no	yes	-167	-102	-34	14	3	2	1	1	0	1	2	2	-1.67	-1.02	-0.34	0	0	0	0	2	1	1	0
22	20-24	assam	rural	primary	hindu	male	poorer	1903	not anemic	1	male	respondent	5	3600	no	no	27	6	-13	31	5	1	1	0	0	1	2	2	0.27	0.06	-0.13	0	0	0	0	1	1	4	0
26	25-29	bihar	rural	no education	hindu	male	poorest	2014	mild	3	female	respondent	2	2000	no	no	-87	-251	-290	18	4	3	0	0	0	0	2	2	-0.87	-2.51	-2.9	0	1	1	0	1	1	3	0
22	20-24	uttar pradesh	rural	no education	muslim	female	poorest	2275	mild	1	male	respondent	2	3500	no	no	-321	-183	-29	14	3	1	1	0	1	0	2	2	-3.21	-1.83	-0.29	1	0	0	0	1	2	1	0
30	30-34	jharkhand	rural	no education	hindu	male	poorest	1968	mild	2	female	respondent	3	3500	no	no	-219	-153	-38	30	5	2	1	0	0	0	2	2	-2.19	-1.53	-0.38	1	0	0	0	1	1	4	0
25	25-29	uttarakhand	rural	higher	hindu	male	poorer	2032	moderate	1	female	respondent	3	3200	no	no	-289	-3	186	21	4	1	1	0	0	0	2	2	-2.89	-0.03	1.86	1	0	0	1	3	1	2	0
23	20-24	rajasthan	rural	secondary	hindu	male	richer	1900	moderate	1	male	respondent	3	2500	no	no	-234	-180	-65	47	6	1	1	0	0	0	2	2	-2.34	-1.8	-0.65	1	0	0	0	2	1	1	0
33	30-34	uttar pradesh	rural	secondary	muslim	male	poorest	2042	mild	4	male	respondent	3	3500	no	no	-198	-227	-168	57	7	3	1	0	0	0	2	2	-1.98	-2.27	-1.68	0	0	1	0	2	2	2	0
22	20-24	haryana	rural	secondary	sikh	male	richest	2166	not anemic	1	female	respondent	2	3500	no	no	-101	-146	-120	9	2	1	1	0	0	0	2	2	-1.01	-1.46	-1.2	0	0	0	0	2	3	1	0
26	25-29	rajasthan	rural	no education	muslim	male	poorest	1804	not anemic	4	male	respondent	no antenatal visits	3000	yes, last two weeks	yes	-397	-226	14	38	6	3	1	1	0	0	1	2	-3.97	-2.26	0.14	1	0	1	0	1	2	2	0
21	20-24	madhya pradesh	rural	secondary	hindu	male	poorer	1742	not anemic	2	male	respondent	3	2750	no	no	-286	-285	-208	18	4	2	1	0	0	0	1	2	-2.86	-2.85	-2.08	1	1	1	0	2	1	4	0
30	30-34	madhya pradesh	rural	no education	hindu	male	poorer	1957	not anemic	3	female	respondent	no antenatal visits	1000	no	no	-241	-225	-138	13	3	3	0	0	0	0	2	2	-2.41	-2.25	-1.38	1	0	1	0	1	1	2	0
21	20-24	andhra pradesh	urban	secondary	hindu	male	richest	2247	mild	1	female	respondent	8	2972	no	no	-10	21	39	40	6	1	1	0	0	1	2	2	-0.1	0.21	0.39	0	0	0	0	2	1	2	0
26	25-29	telangana	rural	no education	hindu	male	poorer	2148	not anemic	2	male	respondent	6	3000	no	no	-81	-295	-362	23	4	2	1	0	0	1	2	2	-0.81	-2.95	-3.62	0	1	1	0	1	1	3	0
21	20-24	odisha	rural	no education	hindu	male	poorest	1994	moderate	2	female	respondent	6	2000	no	no	-290	-229	-76	51	7	2	0	0	0	1	2	2	-2.9	-2.29	-0.76	1	0	1	0	1	1	4	0
22	20-24	punjab	rural	secondary	sikh	male	richer	1453	not anemic	2	male	respondent	2	2500	no	no	-229	-152	-61	18	4	2	1	0	0	0	1	2	-2.29	-1.52	-0.61	1	0	0	0	2	3	3	0
28	25-29	odisha	rural	no education	hindu	male	poorest	1608	not anemic	3	female	respondent	5	2000	no	no	-116	-168	-147	46	6	3	0	0	0	1	1	2	-1.16	-1.68	-1.47	0	0	0	0	1	1	4	0
44	40-44	madhya pradesh	urban	secondary	hindu	male	richest	2096	not anemic	1	female	respondent	4	3500	no	yes	35	-220	-331	17	3	1	1	1	0	1	2	3	0.35	-2.2	-3.31	0	1	1	0	2	1	1	0
29	25-29	haryana	rural	secondary	hindu	male	richest	2222	not anemic	3	male	respondent	no antenatal visits	3500	no	no	207	189	74	59	7	3	1	0	0	0	2	2	2.07	1.89	0.74	0	0	0	0	2	1	1	0
33	30-34	andhra pradesh	rural	secondary	hindu	male	richer	2106	moderate	3	male	respondent	7	3000	no	no	-207	-196	-108	57	7	3	1	0	0	1	2	2	-2.07	-1.96	-1.08	1	0	0	0	2	1	2	0
24	20-24	gujarat	rural	secondary	hindu	male	middle	1996	moderate	2	female	respondent	7	1500	no	yes	-276	-316	-241	15	3	2	0	1	0	1	2	2	-2.76	-3.16	-2.41	1	1	1	0	2	1	1	0
31	30-34	jammu and kashmir	rural	secondary	hindu	male	richest	2128	mild	2	male	respondent	8	2500	no	no	-66	-64	-37	41	6	2	1	0	0	1	2	2	-0.66	-0.64	-0.37	0	0	0	0	2	1	1	0
32	30-34	tamil nadu	urban	higher	christian	male	richest	3117	mild	1	male	respondent	23	2950	no	no	44	-46	-95	21	4	1	1	0	0	1	3	2	0.44	-0.46	-0.95	0	0	0	0	3	4	2	0
30	30-34	himachal pradesh	rural	secondary	hindu	female	richest	2808	not anemic	2	male	respondent	9	3000	no	no	-60	-88	-80	54	7	2	1	0	1	1	3	2	-0.6	-0.88	-0.8	0	0	0	0	2	1	2	0
30	30-34	punjab	urban	higher	hindu	male	richest	2361	mild	2	male	respondent	4	2800	no	no	-261	-106	22	17	3	2	1	0	0	1	2	2	-2.61	-1.06	0.22	1	0	0	0	3	1	1	0
30	30-34	gujarat	urban	secondary	hindu	male	richest	2306	not anemic	2	male	respondent	5	2350	no	no	18	16	10	44	6	2	0	0	0	1	2	2	0.18	0.16	0.1	0	0	0	0	2	1	2	0
32	30-34	rajasthan	rural	no education	hindu	female	poorer	2363	mild	1	male	respondent	3	2500	no	no	-139	-107	-35	47	6	1	1	0	1	0	2	2	-1.39	-1.07	-0.35	0	0	0	0	1	1	2	0
25	25-29	himachal pradesh	rural	primary	hindu	female	middle	2473	mild	3	male	respondent	4	2500	no	no	-108	10	84	19	4	3	1	0	1	1	2	2	-1.08	0.1	0.84	0	0	0	0	1	1	1	0
24	20-24	haryana	rural	secondary	hindu	male	richest	1863	mild	2	male	respondent	4	3000	no	no	-275	-161	1	47	6	2	1	0	0	1	2	2	-2.75	-1.61	0.01	1	0	0	0	2	1	3	0
26	25-29	tripura	rural	secondary	hindu	male	middle	2113	not anemic	2	male	respondent	3	2000	no	no	93	-145	-255	10	2	2	0	0	0	0	2	2	0.93	-1.45	-2.55	0	1	0	0	2	1	3	0
31	30-34	rajasthan	rural	no education	hindu	male	poorest	2167	moderate	5	male	respondent	2	2200	no	no	-432	-338	-119	41	6	3	0	0	0	0	2	2	-4.32	-3.38	-1.19	1	0	1	0	1	1	4	0
38	35-39	madhya pradesh	urban	higher	hindu	male	richest	2789	moderate	2	male	respondent	4	2500	no	no	-15	36	62	58	7	2	1	0	0	1	3	3	-0.15	0.36	0.62	0	0	0	0	3	1	1	0
30	30-34	uttar pradesh	rural	primary	hindu	male	richer	3381	not anemic	1	male	respondent	1	3000	yes, last two weeks	no	-47	28	70	25	5	1	1	1	0	0	3	2	-0.47	0.28	0.7	0	0	0	0	1	1	1	0
30	30-34	odisha	rural	no education	hindu	male	poorest	1811	moderate	2	male	respondent	5	3200	no	no	49	-132	-209	11	2	2	1	0	0	1	1	2	0.49	-1.32	-2.09	0	1	0	0	1	1	2	0
30	30-34	tamil nadu	rural	secondary	hindu	female	richer	2722	not anemic	3	female	respondent	30	2009	no	no	-257	-161	-17	29	5	3	0	0	1	1	3	2	-2.57	-1.61	-0.17	1	0	0	0	2	1	2	0
26	25-29	mizoram	urban	secondary	christian	male	richer	1816	not anemic	2	male	respondent	6	2550	no	no	-201	-198	-140	13	3	2	1	0	0	1	1	2	-2.01	-1.98	-1.4	1	0	0	0	2	4	4	0
23	20-24	madhya pradesh	rural	primary	hindu	male	poorest	1879	moderate	2	male	respondent	4	3500	yes, last two weeks	yes	-212	-277	-249	15	3	2	1	1	0	1	2	2	-2.12	-2.77	-2.49	1	1	1	0	1	1	4	0
30	30-34	tamil nadu	rural	no education	hindu	male	poorer	2648	moderate	1	female	respondent	no antenatal visits	3000	yes, last two weeks	yes	-326	-380	-300	19	4	1	1	1	0	0	3	2	-3.26	-3.8	-3	1	1	1	0	1	1	2	0
26	25-29	jharkhand	rural	secondary	hindu	male	richer	2168	mild	2	male	respondent	5	2800	no	no	-303	-231	-79	49	7	2	1	0	0	1	2	2	-3.03	-2.31	-0.79	1	0	1	0	2	1	3	0
25	25-29	jharkhand	rural	secondary	hindu	male	poorer	1861	not anemic	2	male	respondent	3	2500	no	no	4	-240	-330	6	2	2	1	0	0	0	2	2	0.04	-2.4	-3.3	0	1	1	0	2	1	2	0
31	30-34	gujarat	rural	secondary	hindu	male	richer	2034	not anemic	2	female	respondent	no antenatal visits	3000	no	no	261	90	-122	55	7	2	1	0	0	0	2	2	2.61	0.9	-1.22	0	0	0	0	2	1	2	0
25	25-29	odisha	rural	no education	hindu	male	middle	1936	mild	5	male	respondent	4	2900	no	yes	-306	-290	-172	12	3	3	1	1	0	1	2	2	-3.06	-2.9	-1.72	1	0	1	0	1	1	4	0
26	25-29	madhya pradesh	urban	secondary	hindu	male	poorer	2079	mild	2	female	respondent	5	2500	no	yes	-151	-170	-138	15	3	2	1	1	0	1	2	2	-1.51	-1.7	-1.38	0	0	0	0	2	1	2	0
36	35-39	uttar pradesh	rural	no education	muslim	male	richer	2080	not anemic	4	female	respondent	2	1500	no	no	-228	-308	-249	40	6	3	0	0	0	0	2	3	-2.28	-3.08	-2.49	1	1	1	0	1	2	2	0
35	35-39	manipur	rural	higher	other	male	richest	1691	mild	1	male	respondent	10	2700	no	no	37	92	103	7	2	1	1	0	0	1	1	3	0.37	0.92	1.03	0	0	0	1	3	5	2	0
23	20-24	odisha	rural	secondary	hindu	male	poorer	1700	mild	1	male	respondent	8	2900	no	yes	28	-46	-90	23	4	1	1	1	0	1	1	2	0.28	-0.46	-0.9	0	0	0	0	2	1	3	0
19	15-19	bihar	rural	no education	hindu	male	poorest	1950	not anemic	1	male	respondent	no antenatal visits	2500	no	no	-262	-305	-251	21	4	1	1	0	0	0	2	1	-2.62	-3.05	-2.51	1	1	1	0	1	1	2	0
22	20-24	assam	rural	secondary	muslim	male	poorer	1986	not anemic	1	female	respondent	4	3250	no	no	-150	-4	118	7	2	1	1	0	0	1	2	2	-1.5	-0.04	1.18	0	0	0	1	2	2	1	0
20	20-24	bihar	rural	higher	hindu	male	poorest	2093	mild	1	female	respondent	no antenatal visits	2500	no	no	-530	-308	1	26	5	1	1	0	0	0	2	2	-5.3	-3.08	0.01	1	0	1	0	3	1	3	0
26	25-29	karnataka	rural	secondary	hindu	male	richer	1798	moderate	1	male	respondent	8	2500	no	no	-93	-64	-10	9	2	1	1	0	0	1	1	2	-0.93	-0.64	-0.1	0	0	0	0	2	1	2	0
26	25-29	uttar pradesh	rural	higher	hindu	male	middle	2499	moderate	1	male	respondent	15	3500	no	no	-58	-48	-24	38	6	1	1	0	0	1	2	2	-0.58	-0.48	-0.24	0	0	0	0	3	1	1	0
35	35-39	uttar pradesh	rural	secondary	hindu	female	richer	2477	mild	3	female	respondent	9	1500	yes, last two weeks	yes	-189	-184	-129	15	3	3	0	1	1	1	2	3	-1.89	-1.84	-1.29	0	0	0	0	2	1	1	0
28	25-29	tripura	urban	primary	hindu	female	middle	2492	not anemic	1	male	respondent	6	3700	no	yes	-106	-65	-13	22	4	1	1	1	1	1	2	2	-1.06	-0.65	-0.13	0	0	0	0	1	1	3	0
24	20-24	odisha	rural	higher	hindu	male	richer	2252	not anemic	1	male	respondent	6	3100	no	no	-380	-109	149	32	5	1	1	0	0	1	2	2	-3.8	-1.09	1.49	1	0	0	1	3	1	2	0
29	25-29	karnataka	rural	no education	hindu	male	poorer	2519	mild	2	female	respondent	9	2000	no	no	-363	-311	-103	9	2	2	0	0	0	1	3	2	-3.63	-3.11	-1.03	1	0	1	0	1	1	1	0
33	30-34	uttar pradesh	urban	no education	muslim	male	richest	2419	moderate	5	male	respondent	10	3000	no	yes	-224	-141	-20	9	2	3	1	1	0	1	2	2	-2.24	-1.41	-0.2	1	0	0	0	1	2	2	0
22	20-24	punjab	rural	primary	sikh	male	richer	2196	not anemic	2	female	respondent	5	3000	no	no	123	-98	-213	13	3	2	1	0	0	1	2	2	1.23	-0.98	-2.13	0	1	0	0	1	3	3	0
31	30-34	west bengal	rural	higher	muslim	male	poorer	3108	mild	2	male	respondent	5	2450	no	no	157	423	467	39	6	2	0	0	0	1	3	2	1.57	4.23	4.67	0	0	0	1	3	2	2	0
36	35-39	andaman and nicobar islands	rural	secondary	hindu	male	middle	2346	not anemic	2	male	respondent	9	3400	no	yes	383	9	-315	42	6	2	1	1	0	1	2	3	3.83	0.09	-3.15	0	1	0	0	2	1	1	0
35	35-39	bihar	rural	secondary	hindu	female	poorest	1858	mild	4	male	respondent	no antenatal visits	3500	no	no	-464	-379	-166	38	6	3	1	0	1	0	2	3	-4.64	-3.79	-1.66	1	0	1	0	2	1	3	0
26	25-29	karnataka	rural	secondary	hindu	female	poorer	2117	mild	2	male	respondent	8	2500	no	no	-191	-245	-208	22	4	2	1	0	1	1	2	2	-1.91	-2.45	-2.08	0	1	1	0	2	1	3	0
25	25-29	jharkhand	rural	no education	hindu	male	poorest	2113	moderate	1	female	respondent	4	2500	no	no	-210	-235	-136	7	2	1	1	0	0	1	2	2	-2.1	-2.35	-1.36	1	0	1	0	1	1	4	0
24	20-24	jharkhand	urban	higher	muslim	male	richer	2709	moderate	1	female	respondent	3	2500	no	yes	-151	-160	-114	21	4	1	1	1	0	0	3	2	-1.51	-1.6	-1.14	0	0	0	0	3	2	2	0
24	20-24	jharkhand	urban	higher	hindu	male	richest	2712	not anemic	1	male	respondent	3	3500	no	no	-452	61	385	17	3	1	1	0	0	0	3	2	-4.52	0.61	3.85	1	0	0	1	3	1	1	0
30	30-34	karnataka	rural	primary	hindu	male	richer	1896	not anemic	2	female	respondent	11	3000	no	yes	-268	-405	-355	30	5	2	1	1	0	1	2	2	-2.68	-4.05	-3.55	1	1	1	0	1	1	2	0
28	25-29	madhya pradesh	rural	secondary	hindu	male	richer	1762	mild	4	female	respondent	30	2200	no	no	-5	-82	-109	11	2	3	0	0	0	1	1	2	-0.05	-0.82	-1.09	0	0	0	0	2	1	2	0
36	35-39	odisha	rural	no education	hindu	male	poorest	2195	mild	1	female	respondent	2	2500	no	no	-70	-102	-94	22	4	1	1	0	0	0	2	3	-0.7	-1.02	-0.94	0	0	0	0	1	1	4	0
24	20-24	odisha	rural	no education	hindu	male	poorer	2097	moderate	2	female	respondent	no antenatal visits	2000	no	no	-266	-264	-148	53	7	2	0	0	0	0	2	2	-2.66	-2.64	-1.48	1	0	1	0	1	1	4	0
26	25-29	karnataka	rural	secondary	muslim	male	middle	2112	moderate	2	male	respondent	4	3000	no	no	-482	-278	39	56	7	2	1	0	0	1	2	2	-4.82	-2.78	0.39	1	0	1	0	2	2	2	0
23	20-24	nagaland	urban	no education	hindu	male	poorer	1911	mild	2	male	respondent	3	2500	no	yes	-257	-380	-374	37	6	2	1	1	0	0	2	2	-2.57	-3.8	-3.74	1	1	1	0	1	1	3	0
31	30-34	odisha	rural	no education	hindu	male	poorer	2032	mild	4	female	respondent	4	2600	no	no	-376	-262	1	8	2	3	1	0	0	1	2	2	-3.76	-2.62	0.01	1	0	1	0	1	1	4	0
27	25-29	uttar pradesh	rural	secondary	hindu	male	richest	2208	mild	3	female	respondent	7	3500	yes, last two weeks	yes	-114	-46	17	29	5	3	1	1	0	1	2	2	-1.14	-0.46	0.17	0	0	0	0	2	1	2	0
21	20-24	madhya pradesh	rural	no education	hindu	male	poorest	2105	not anemic	1	female	respondent	3	2200	no	no	58	-307	-450	12	3	1	0	0	0	0	2	2	0.58	-3.07	-4.5	0	1	1	0	1	1	2	0
25	25-29	uttar pradesh	rural	no education	hindu	male	poorest	1831	not anemic	3	male	respondent	no antenatal visits	2500	no	no	-179	-185	-137	19	4	3	1	0	0	0	1	2	-1.79	-1.85	-1.37	0	0	0	0	1	1	3	0
36	35-39	maharashtra	rural	secondary	hindu	male	poorer	1987	not anemic	3	male	respondent	no antenatal visits	3500	no	yes	-69	-284	-349	20	4	3	1	1	0	0	2	3	-0.69	-2.84	-3.49	0	1	1	0	2	1	1	0
26	25-29	chhattisgarh	rural	higher	hindu	male	middle	1724	not anemic	2	female	respondent	4	2500	yes, last two weeks	yes	-231	-163	-32	8	2	2	1	1	0	1	1	2	-2.31	-1.63	-0.32	1	0	0	0	3	1	4	0
37	35-39	uttarakhand	urban	higher	hindu	male	richest	1802	not anemic	2	male	respondent	5	2500	no	no	13	4	3	18	4	2	1	0	0	1	1	3	0.13	0.04	0.03	0	0	0	0	3	1	1	0
24	20-24	assam	rural	secondary	muslim	male	poorer	2132	not anemic	1	female	respondent	1	3000	no	no	40	-83	-156	40	6	1	1	0	0	0	2	2	0.4	-0.83	-1.56	0	0	0	0	2	2	1	0
20	20-24	karnataka	rural	secondary	hindu	male	poorest	1664	mild	1	female	respondent	9	2500	no	no	-147	-189	-165	17	3	1	1	0	0	1	1	2	-1.47	-1.89	-1.65	0	0	0	0	2	1	3	0
22	20-24	uttar pradesh	rural	higher	hindu	female	middle	1671	not anemic	2	female	respondent	2	2500	no	no	-222	-332	-303	20	4	2	1	0	1	0	1	2	-2.22	-3.32	-3.03	1	1	1	0	3	1	2	0
29	25-29	uttar pradesh	rural	secondary	hindu	female	poorest	1982	severe	5	male	respondent	2	3500	no	no	-310	-191	-59	17	3	3	1	0	1	0	2	2	-3.1	-1.91	-0.59	1	0	0	0	2	1	2	0
22	20-24	chhattisgarh	urban	higher	hindu	male	richest	2554	mild	1	female	respondent	10	2100	no	no	-154	-254	-236	22	4	1	0	0	0	1	3	2	-1.54	-2.54	-2.36	0	1	1	0	3	1	2	0
22	20-24	uttar pradesh	rural	secondary	muslim	male	richer	2843	mild	3	female	respondent	no antenatal visits	3000	no	yes	-24	45	74	12	3	3	1	1	0	0	3	2	-0.24	0.45	0.74	0	0	0	0	2	2	2	0
25	25-29	mizoram	urban	secondary	christian	male	middle	2333	not anemic	2	female	respondent	4	3000	no	no	-193	-94	29	46	6	2	1	0	0	1	2	2	-1.93	-0.94	0.29	0	0	0	0	2	4	4	0
28	25-29	tamil nadu	rural	primary	hindu	male	middle	2960	not anemic	4	male	respondent	8	2700	yes, last two weeks	no	-211	-228	-163	46	6	3	1	1	0	1	3	2	-2.11	-2.28	-1.63	1	0	1	0	1	1	3	0
29	25-29	mizoram	urban	primary	christian	male	middle	2444	not anemic	2	male	respondent	2	3500	no	no	-197	-171	-79	58	7	2	1	0	0	0	2	2	-1.97	-1.71	-0.79	0	0	0	0	1	4	4	0
28	25-29	odisha	rural	secondary	hindu	male	middle	2084	mild	2	male	respondent	9	3500	no	no	-176	-124	-44	33	5	2	1	0	0	1	2	2	-1.76	-1.24	-0.44	0	0	0	0	2	1	2	0
32	30-34	gujarat	urban	no education	muslim	male	richer	2062	not anemic	3	male	respondent	7	2700	no	no	-137	-187	-163	50	7	3	1	0	0	1	2	2	-1.37	-1.87	-1.63	0	0	0	0	1	2	1	0
31	30-34	maharashtra	rural	secondary	hindu	male	middle	1924	not anemic	2	male	respondent	30	3000	no	yes	-116	-193	-199	59	7	2	1	1	0	1	2	2	-1.16	-1.93	-1.99	0	0	0	0	2	1	3	0
25	25-29	punjab	urban	primary	hindu	male	richer	1690	mild	2	male	respondent	4	3000	yes, last two weeks	no	-154	-149	-100	31	5	2	1	1	0	1	1	2	-1.54	-1.49	-1	0	0	0	0	1	1	2	0
29	25-29	uttarakhand	rural	secondary	hindu	female	richest	2716	not anemic	2	male	respondent	6	3250	no	no	-88	-42	16	56	7	2	1	0	1	1	3	2	-0.88	-0.42	0.16	0	0	0	0	2	1	1	0
24	20-24	telangana	rural	no education	hindu	male	poorer	1679	not anemic	3	female	respondent	6	2500	no	no	-101	-149	-134	11	2	3	1	0	0	1	1	2	-1.01	-1.49	-1.34	0	0	0	0	1	1	2	0
31	30-34	uttar pradesh	rural	secondary	hindu	male	richer	2968	not anemic	3	male	respondent	3	4000	no	yes	205	218	151	7	2	3	1	1	0	0	3	2	2.05	2.18	1.51	0	0	0	1	2	1	2	0
25	25-29	jammu and kashmir	rural	secondary	muslim	male	poorer	2266	moderate	3	female	respondent	12	2000	yes, last two weeks	no	-254	-20	134	18	4	3	0	1	0	1	2	2	-2.54	-0.2	1.34	1	0	0	1	2	2	1	0
27	25-29	rajasthan	rural	secondary	hindu	male	richest	2561	mild	2	female	respondent	8	3000	no	no	-188	-180	-107	23	4	2	1	0	0	1	3	2	-1.88	-1.8	-1.07	0	0	0	0	2	1	1	0
30	30-34	haryana	urban	secondary	hindu	female	richest	1854	not anemic	1	male	respondent	4	2500	yes, last two weeks	yes	-141	-202	-193	36	6	1	1	1	1	1	2	2	-1.41	-2.02	-1.93	0	0	1	0	2	1	2	0
22	20-24	kerala	urban	higher	muslim	male	richest	2069	not anemic	1	female	respondent	9	3100	no	no	-82	-58	-31	15	3	1	1	0	0	1	2	2	-0.82	-0.58	-0.31	0	0	0	0	3	2	2	0
24	20-24	bihar	rural	secondary	hindu	female	poorest	1999	not anemic	2	female	respondent	2	2500	no	no	-236	-91	29	19	4	2	1	0	1	0	2	2	-2.36	-0.91	0.29	1	0	0	0	2	1	3	0
39	35-39	maharashtra	urban	secondary	muslim	female	richer	2241	moderate	6	female	respondent	7	3000	no	no	-91	-142	-130	53	7	3	1	0	1	1	2	3	-0.91	-1.42	-1.3	0	0	0	0	2	2	1	0
22	20-24	bihar	rural	no education	hindu	male	poorest	1861	moderate	1	male	respondent	2	3500	no	no	-54	-184	-234	28	5	1	1	0	0	0	2	2	-0.54	-1.84	-2.34	0	1	0	0	1	1	3	0
22	20-24	karnataka	rural	primary	hindu	female	poorer	1527	mild	2	male	respondent	5	2250	no	no	-232	-389	-393	26	5	2	0	0	1	1	1	2	-2.32	-3.89	-3.93	1	1	1	0	1	1	2	0
22	20-24	odisha	rural	secondary	hindu	male	richer	2291	not anemic	1	male	respondent	6	3100	no	no	-78	-76	-52	35	5	1	1	0	0	1	2	2	-0.78	-0.76	-0.52	0	0	0	0	2	1	2	0
26	25-29	bihar	rural	no education	hindu	female	poorest	1912	not anemic	3	female	respondent	2	2500	no	no	-417	-157	94	14	3	3	1	0	1	0	2	2	-4.17	-1.57	0.94	1	0	0	0	1	1	4	0
36	35-39	uttar pradesh	rural	no education	muslim	male	poorest	1882	mild	6	male	respondent	4	3200	no	no	-286	-280	-195	22	4	3	1	0	0	1	2	3	-2.86	-2.8	-1.95	1	0	1	0	1	2	2	0
25	25-29	madhya pradesh	rural	no education	hindu	female	poorest	1598	moderate	2	female	respondent	4	2500	no	no	-264	-319	-230	39	6	2	1	0	1	1	1	2	-2.64	-3.19	-2.3	1	1	1	0	1	1	2	0
27	25-29	odisha	rural	secondary	hindu	male	poorer	2439	mild	1	female	respondent	4	3000	no	no	-199	-58	73	30	5	1	1	0	0	1	2	2	-1.99	-0.58	0.73	0	0	0	0	2	1	2	0
24	20-24	odisha	urban	higher	hindu	male	richest	1928	not anemic	1	male	respondent	5	3600	no	no	-203	47	182	16	3	1	1	0	0	1	2	2	-2.03	0.47	1.82	1	0	0	1	3	1	2	0
28	25-29	karnataka	rural	secondary	hindu	male	middle	1935	mild	2	male	respondent	9	3000	no	no	39	-180	-271	7	2	2	1	0	0	1	2	2	0.39	-1.8	-2.71	0	1	0	0	2	1	2	0
22	20-24	maharashtra	urban	secondary	hindu	male	richest	2323	not anemic	1	male	respondent	9	2500	no	no	-24	133	195	20	4	1	1	0	0	1	2	2	-0.24	1.33	1.95	0	0	0	1	2	1	1	0
24	20-24	madhya pradesh	rural	primary	hindu	male	poorest	2170	not anemic	2	female	respondent	3	2500	no	yes	-39	-49	-48	30	5	2	1	1	0	0	2	2	-0.39	-0.49	-0.48	0	0	0	0	1	1	2	0
32	30-34	uttar pradesh	rural	primary	hindu	male	poorer	2734	not anemic	5	female	respondent	12	2500	no	no	-161	-167	-101	59	7	3	1	0	0	1	3	2	-1.61	-1.67	-1.01	0	0	0	0	1	1	2	0
28	25-29	tamil nadu	rural	secondary	hindu	male	middle	2178	not anemic	2	female	respondent	3	2300	no	no	267	-59	-294	27	5	2	0	0	0	0	2	2	2.67	-0.59	-2.94	0	1	0	0	2	1	3	0
30	30-34	assam	rural	no education	muslim	male	poorer	2202	not anemic	3	male	respondent	3	3000	no	no	53	-156	-284	40	6	3	1	0	0	0	2	2	0.53	-1.56	-2.84	0	1	0	0	1	2	1	0
27	25-29	odisha	rural	secondary	hindu	female	richest	2189	not anemic	1	female	respondent	3	3200	no	no	40	13	-15	39	6	1	1	0	1	0	2	2	0.4	0.13	-0.15	0	0	0	0	2	1	1	0
17	15-19	bihar	rural	secondary	hindu	male	poorest	1647	mild	1	female	respondent	1	2000	no	no	-329	-129	132	7	2	1	0	0	0	0	1	1	-3.29	-1.29	1.32	1	0	0	1	2	1	2	0
35	35-39	bihar	rural	no education	hindu	male	poorest	2020	not anemic	3	male	respondent	2	3000	no	yes	-496	-385	-188	23	4	3	1	1	0	0	2	3	-4.96	-3.85	-1.88	1	0	1	0	1	1	2	0
23	20-24	meghalaya	rural	secondary	christian	male	middle	1989	mild	2	female	respondent	3	3900	no	yes	-227	-241	-178	16	3	2	1	1	0	0	2	2	-2.27	-2.41	-1.78	1	0	1	0	2	4	4	0
20	20-24	bihar	rural	no education	hindu	female	poorer	1798	mild	2	male	respondent	no antenatal visits	2500	no	no	-135	-270	-292	17	3	2	1	0	1	0	1	2	-1.35	-2.7	-2.92	0	1	1	0	1	1	2	0
31	30-34	jharkhand	rural	secondary	hindu	male	poorest	2125	not anemic	4	male	respondent	8	3500	no	no	-115	-86	-24	53	7	3	1	0	0	1	2	2	-1.15	-0.86	-0.24	0	0	0	0	2	1	2	0
37	35-39	uttar pradesh	rural	no education	hindu	male	poorest	1640	moderate	6	male	respondent	3	2500	yes, last two weeks	yes	-315	-299	-174	11	2	3	1	1	0	0	1	3	-3.15	-2.99	-1.74	1	0	1	0	1	1	3	0
25	25-29	bihar	rural	no education	hindu	female	poorest	2745	not anemic	2	male	respondent	no antenatal visits	3000	no	no	-197	-143	-51	29	5	2	1	0	1	0	3	2	-1.97	-1.43	-0.51	0	0	0	0	1	1	2	0
28	25-29	uttar pradesh	rural	no education	hindu	male	poorest	1846	not anemic	6	male	respondent	no antenatal visits	2500	no	no	-126	-140	-111	34	5	3	1	0	0	0	1	2	-1.26	-1.4	-1.11	0	0	0	0	1	1	2	0
24	20-24	madhya pradesh	rural	secondary	hindu	male	poorer	2072	moderate	1	female	respondent	3	3000	yes, last two weeks	no	101	-10	-80	7	2	1	1	1	0	0	2	2	1.01	-0.1	-0.8	0	0	0	0	2	1	2	0
30	30-34	mizoram	urban	secondary	christian	female	richest	2055	not anemic	1	female	respondent	4	2700	no	no	-71	-111	-107	25	5	1	1	0	1	1	2	2	-0.71	-1.11	-1.07	0	0	0	0	2	4	4	0
31	30-34	bihar	rural	higher	hindu	female	richer	2776	not anemic	4	male	respondent	1	3500	no	no	-128	-188	-170	23	4	3	1	0	1	0	3	2	-1.28	-1.88	-1.7	0	0	0	0	3	1	2	0
24	20-24	rajasthan	rural	primary	hindu	male	poorer	2133	not anemic	2	female	respondent	4	2000	no	no	-314	-37	197	31	5	2	0	0	0	1	2	2	-3.14	-0.37	1.97	1	0	0	1	1	1	2	0
26	25-29	rajasthan	rural	secondary	hindu	male	middle	1953	mild	2	male	respondent	no antenatal visits	3000	no	no	-271	-67	157	54	7	2	1	0	0	0	2	2	-2.71	-0.67	1.57	1	0	0	1	2	1	4	0
40	40-44	meghalaya	rural	primary	christian	male	poorer	2278	moderate	5	male	respondent	no antenatal visits	3100	no	no	-420	-94	248	53	7	3	1	0	0	0	2	3	-4.2	-0.94	2.48	1	0	0	1	1	4	4	0
22	20-24	uttar pradesh	rural	higher	muslim	male	richest	3418	not anemic	1	female	respondent	15	2750	no	no	-5	149	204	16	3	1	1	0	0	1	3	2	-0.05	1.49	2.04	0	0	0	1	3	2	1	0
28	25-29	jammu and kashmir	rural	secondary	muslim	female	richest	3281	mild	4	male	respondent	5	2250	no	no	30	31	24	21	4	3	0	0	1	1	3	2	0.3	0.31	0.24	0	0	0	0	2	2	4	0
27	25-29	assam	urban	secondary	hindu	male	richer	2734	not anemic	1	male	respondent	8	3500	no	no	5	-42	-66	44	6	1	1	0	0	1	3	2	0.05	-0.42	-0.66	0	0	0	0	2	1	2	0
32	30-34	madhya pradesh	urban	secondary	muslim	male	richest	2720	not anemic	4	male	respondent	4	3500	no	no	-88	-54	1	47	6	3	1	0	0	1	3	2	-0.88	-0.54	0.01	0	0	0	0	2	2	1	0
24	20-24	uttar pradesh	rural	higher	muslim	male	richest	2819	mild	1	male	respondent	4	2500	no	yes	-361	-174	29	12	3	1	1	1	0	1	3	2	-3.61	-1.74	0.29	1	0	0	0	3	2	1	0
34	30-34	tamil nadu	rural	secondary	hindu	female	poorest	1943	not anemic	2	female	respondent	6	2800	no	yes	-516	-6	366	15	3	2	1	1	1	1	2	2	-5.16	-0.06	3.66	1	0	0	1	2	1	3	0
25	25-29	bihar	rural	secondary	hindu	male	poorer	1820	not anemic	2	female	respondent	no antenatal visits	3000	no	no	-81	-223	-259	15	3	2	1	0	0	0	1	2	-0.81	-2.23	-2.59	0	1	1	0	2	1	2	0
34	30-34	rajasthan	rural	primary	hindu	male	richer	2272	not anemic	3	male	respondent	no antenatal visits	2500	no	no	-142	-190	-168	42	6	3	1	0	0	0	2	2	-1.42	-1.9	-1.68	0	0	0	0	1	1	2	0
34	30-34	delhi	urban	higher	hindu	male	richest	3392	not anemic	1	male	respondent	6	2500	no	no	-10	-93	-138	55	7	1	1	0	0	1	3	2	-0.1	-0.93	-1.38	0	0	0	0	3	1	2	0
24	20-24	assam	rural	no education	muslim	female	poorest	1707	not anemic	3	male	respondent	no antenatal visits	3000	no	no	-485	-375	-183	20	4	3	1	0	1	0	1	2	-4.85	-3.75	-1.83	1	0	1	0	1	2	1	0
22	20-24	bihar	rural	no education	hindu	male	poorer	1965	not anemic	2	female	respondent	9	5000	no	no	-402	-341	-124	38	6	2	1	0	0	1	2	2	-4.02	-3.41	-1.24	1	0	1	0	1	1	2	0
37	35-39	maharashtra	rural	primary	buddhist/neo-buddhist	male	middle	2539	mild	5	female	respondent	2	3000	no	no	-245	-269	-178	48	7	3	1	0	0	0	3	3	-2.45	-2.69	-1.78	1	0	1	0	1	5	3	0
36	35-39	manipur	urban	higher	hindu	female	richest	2523	mild	2	female	respondent	8	3200	no	no	3	-91	-149	55	7	2	1	0	1	1	3	3	0.03	-0.91	-1.49	0	0	0	0	3	1	1	0
25	25-29	bihar	rural	no education	muslim	male	poorest	2265	not anemic	2	male	respondent	no antenatal visits	3000	no	no	-117	-119	-77	59	7	2	1	0	0	0	2	2	-1.17	-1.19	-0.77	0	0	0	0	1	2	2	0
23	20-24	tamil nadu	urban	secondary	hindu	male	richer	1952	mild	1	female	respondent	3	3400	no	no	-101	-140	-124	36	6	1	1	0	0	0	2	2	-1.01	-1.4	-1.24	0	0	0	0	2	1	2	0
33	30-34	gujarat	rural	secondary	hindu	male	poorer	1547	mild	2	male	respondent	4	2500	no	no	-468	-385	-161	47	6	2	1	0	0	1	1	2	-4.68	-3.85	-1.61	1	0	1	0	2	1	2	0
23	20-24	uttarakhand	urban	higher	hindu	female	richer	2379	not anemic	1	male	respondent	5	2500	no	yes	-46	34	78	18	4	1	1	1	1	1	2	2	-0.46	0.34	0.78	0	0	0	0	3	1	1	0
30	30-34	uttar pradesh	urban	secondary	hindu	male	richest	3049	mild	3	male	respondent	3	1000	no	no	-213	-236	-179	43	6	3	0	0	0	0	3	2	-2.13	-2.36	-1.79	1	0	1	0	2	1	1	0
39	35-39	uttar pradesh	rural	primary	hindu	male	middle	3677	not anemic	3	male	respondent	5	3500	no	no	-25	26	61	7	2	3	1	0	0	1	3	3	-0.25	0.26	0.61	0	0	0	0	1	1	1	0
46	45-49	rajasthan	rural	primary	hindu	female	middle	1760	moderate	5	male	respondent	3	3000	no	no	-280	-282	-203	15	3	3	1	0	1	0	1	3	-2.8	-2.82	-2.03	1	1	1	0	1	1	1	0
25	25-29	haryana	urban	secondary	hindu	male	richest	2075	not anemic	2	female	respondent	2	3000	no	no	-35	-191	-269	57	7	2	1	0	0	0	2	2	-0.35	-1.91	-2.69	0	1	0	0	2	1	3	0
32	30-34	odisha	rural	higher	hindu	male	richer	2370	mild	1	male	respondent	3	3500	no	no	-125	-104	-55	37	6	1	1	0	0	0	2	2	-1.25	-1.04	-0.55	0	0	0	0	3	1	2	0
22	20-24	odisha	rural	secondary	hindu	male	poorer	1879	not anemic	2	male	respondent	5	2700	no	no	-28	-298	-388	6	2	2	1	0	0	1	2	2	-0.28	-2.98	-3.88	0	1	1	0	2	1	1	0
30	30-34	madhya pradesh	rural	no education	hindu	male	poorer	2087	not anemic	1	male	respondent	2	2600	no	no	-35	-256	-330	17	3	1	1	0	0	0	2	2	-0.35	-2.56	-3.3	0	1	1	0	1	1	3	0
22	20-24	mizoram	rural	secondary	christian	male	poorest	2126	not anemic	2	female	respondent	no antenatal visits	2500	no	no	-211	-193	-65	7	2	2	1	0	0	0	2	2	-2.11	-1.93	-0.65	1	0	0	0	2	4	4	0
24	20-24	rajasthan	urban	secondary	hindu	male	middle	2316	not anemic	2	female	respondent	2	3000	no	no	-325	-338	-235	18	4	2	1	0	0	0	2	2	-3.25	-3.38	-2.35	1	1	1	0	2	1	3	0
22	20-24	uttar pradesh	rural	no education	hindu	male	middle	2181	not anemic	1	female	respondent	2	2400	no	no	-294	-195	-26	33	5	1	0	0	0	0	2	2	-2.94	-1.95	-0.26	1	0	0	0	1	1	3	0
25	25-29	haryana	rural	secondary	hindu	male	richer	2518	mild	1	female	respondent	5	2500	no	no	-7	-50	-65	18	4	1	1	0	0	1	3	2	-0.07	-0.5	-0.65	0	0	0	0	2	1	2	0
26	25-29	madhya pradesh	rural	secondary	hindu	male	poorest	2831	not anemic	1	female	respondent	3	3500	no	no	-119	-103	-48	45	6	1	1	0	0	0	3	2	-1.19	-1.03	-0.48	0	0	0	0	2	1	2	0
25	25-29	kerala	urban	higher	muslim	male	richest	2103	not anemic	1	female	respondent	9	2800	no	no	173	46	-71	30	5	1	1	0	0	1	2	2	1.73	0.46	-0.71	0	0	0	0	3	2	2	0
35	35-39	uttarakhand	urban	secondary	muslim	male	richest	2830	not anemic	3	male	respondent	3	3000	no	no	-303	-209	-38	54	7	3	1	0	0	0	3	3	-3.03	-2.09	-0.38	1	0	1	0	2	2	1	0
29	25-29	maharashtra	rural	secondary	hindu	male	poorer	1605	mild	2	male	respondent	no antenatal visits	2750	no	no	-351	-90	114	16	3	2	1	0	0	0	1	2	-3.51	-0.9	1.14	1	0	0	1	2	1	2	0
24	20-24	west bengal	urban	primary	hindu	male	poorer	1905	mild	1	male	respondent	3	2800	no	no	-184	-292	-288	50	7	1	1	0	0	0	2	2	-1.84	-2.92	-2.88	0	1	1	0	1	1	3	0
35	35-39	meghalaya	rural	primary	christian	male	middle	1739	not anemic	4	female	respondent	no antenatal visits	3200	no	no	-223	-222	-153	20	4	3	1	0	0	0	1	3	-2.23	-2.22	-1.53	1	0	1	0	1	4	4	0
21	20-24	odisha	rural	secondary	hindu	male	middle	1791	not anemic	1	male	respondent	4	2900	no	no	30	-22	-43	8	2	1	1	0	0	1	1	2	0.3	-0.22	-0.43	0	0	0	0	2	1	3	0
22	20-24	bihar	rural	no education	hindu	male	poorer	1791	not anemic	2	female	respondent	no antenatal visits	2500	no	no	164	-8	-141	21	4	2	1	0	0	0	1	2	1.64	-0.08	-1.41	0	0	0	0	1	1	2	0
35	35-39	himachal pradesh	rural	higher	hindu	male	richest	2035	mild	3	male	respondent	7	3000	no	no	-126	-105	-55	26	5	3	1	0	0	1	2	3	-1.26	-1.05	-0.55	0	0	0	0	3	1	1	0
25	25-29	rajasthan	rural	primary	hindu	male	middle	1650	mild	2	male	respondent	1	2500	no	no	-18	-157	-202	19	4	2	1	0	0	0	1	2	-0.18	-1.57	-2.02	0	1	0	0	1	1	1	0
19	15-19	rajasthan	urban	secondary	hindu	male	middle	2012	not anemic	1	female	respondent	3	3500	no	no	-208	-409	-388	7	2	1	1	0	0	0	2	1	-2.08	-4.09	-3.88	1	1	1	0	2	1	2	0
27	25-29	madhya pradesh	rural	secondary	hindu	male	richer	2064	mild	3	male	respondent	16	3200	no	no	-192	-131	-20	59	7	3	1	0	0	1	2	2	-1.92	-1.31	-0.2	0	0	0	0	2	1	1	0
22	20-24	tamil nadu	rural	secondary	hindu	male	middle	1965	not anemic	2	female	respondent	18	1900	no	no	-204	-365	-358	22	4	2	0	0	0	1	2	2	-2.04	-3.65	-3.58	1	1	1	0	2	1	3	0
25	25-29	maharashtra	urban	secondary	hindu	male	richest	2795	mild	1	male	respondent	5	2500	no	yes	-172	-160	-103	34	5	1	1	1	0	1	3	2	-1.72	-1.6	-1.03	0	0	0	0	2	1	1	0
22	20-24	maharashtra	rural	secondary	hindu	male	middle	1827	mild	2	male	respondent	4	2500	yes, last two weeks	no	-295	-195	-62	23	4	2	1	1	0	1	1	2	-2.95	-1.95	-0.62	1	0	0	0	2	1	1	0
20	20-24	west bengal	rural	secondary	hindu	male	richer	2083	not anemic	1	male	respondent	12	2800	no	no	-165	-60	25	19	4	1	1	0	0	1	2	2	-1.65	-0.6	0.25	0	0	0	0	2	1	1	0
31	30-34	sikkim	rural	secondary	hindu	female	richer	2340	not anemic	2	male	respondent	5	3100	no	no	-271	21	216	25	5	2	1	0	1	1	2	2	-2.71	0.21	2.16	1	0	0	1	2	1	1	0
26	25-29	rajasthan	rural	higher	hindu	male	richer	2047	not anemic	2	male	respondent	9	2500	no	no	143	66	7	17	3	2	1	0	0	1	2	2	1.43	0.66	0.07	0	0	0	0	3	1	2	0
24	20-24	maharashtra	rural	secondary	hindu	male	middle	2017	not anemic	2	male	respondent	9	3950	no	no	43	-108	-198	31	5	2	1	0	0	1	2	2	0.43	-1.08	-1.98	0	0	0	0	2	1	2	0
31	30-34	meghalaya	rural	secondary	christian	male	poorer	1685	not anemic	5	male	respondent	2	3500	no	no	-309	-167	-23	15	3	3	1	0	0	0	1	2	-3.09	-1.67	-0.23	1	0	0	0	2	4	4	0
27	25-29	meghalaya	rural	secondary	christian	male	richer	2181	moderate	2	male	respondent	7	3500	no	no	122	-195	-354	18	4	2	1	0	0	1	2	2	1.22	-1.95	-3.54	0	1	0	0	2	4	4	0
22	20-24	west bengal	urban	secondary	muslim	male	richer	1746	not anemic	1	male	respondent	8	2900	no	no	109	16	-61	33	5	1	1	0	0	1	1	2	1.09	0.16	-0.61	0	0	0	0	2	2	1	0
32	30-34	rajasthan	rural	secondary	hindu	male	richest	2243	not anemic	2	male	respondent	7	3000	no	yes	-53	-18	11	25	5	2	1	1	0	1	2	2	-0.53	-0.18	0.11	0	0	0	0	2	1	1	0
29	25-29	rajasthan	rural	no education	hindu	male	poorest	1588	not anemic	4	female	respondent	3	3000	yes, last two weeks	no	-112	-151	-119	9	2	3	1	1	0	0	1	2	-1.12	-1.51	-1.19	0	0	0	0	1	1	3	0
30	30-34	kerala	rural	higher	muslim	male	richest	2837	not anemic	2	female	respondent	9	3400	no	no	144	168	129	40	6	2	1	0	0	1	3	2	1.44	1.68	1.29	0	0	0	1	3	2	2	0
27	25-29	uttar pradesh	rural	secondary	hindu	male	richer	2325	not anemic	2	male	respondent	3	2500	no	no	-44	-77	-75	46	6	2	1	0	0	0	2	2	-0.44	-0.77	-0.75	0	0	0	0	2	1	2	0
24	20-24	uttar pradesh	urban	secondary	muslim	male	richest	1486	not anemic	1	male	respondent	4	3000	no	no	-84	-192	-191	7	2	1	1	0	0	1	1	2	-0.84	-1.92	-1.91	0	0	0	0	2	2	2	0
20	20-24	assam	rural	secondary	hindu	female	middle	1940	not anemic	1	female	respondent	4	2500	no	no	-220	-130	-22	22	4	1	1	0	1	1	2	2	-2.2	-1.3	-0.22	1	0	0	0	2	1	4	0
31	30-34	manipur	rural	primary	christian	male	poorer	2354	moderate	1	female	respondent	5	2500	no	no	-244	-151	-18	26	5	1	1	0	0	1	2	2	-2.44	-1.51	-0.18	1	0	0	0	1	4	4	0
24	20-24	kerala	rural	secondary	hindu	male	richer	2480	not anemic	1	male	respondent	12	2500	no	no	-14	115	162	17	3	1	1	0	0	1	2	2	-0.14	1.15	1.62	0	0	0	1	2	1	1	0
38	35-39	telangana	rural	no education	hindu	male	middle	2772	not anemic	2	male	respondent	3	3250	no	no	-243	-269	-216	19	4	2	1	0	0	0	3	3	-2.43	-2.69	-2.16	1	1	1	0	1	1	2	0
30	30-34	uttar pradesh	rural	higher	hindu	female	poorer	2723	not anemic	1	female	respondent	1	2500	no	yes	-66	-25	20	44	6	1	1	1	1	0	3	2	-0.66	-0.25	0.2	0	0	0	0	3	1	2	0
24	20-24	andhra pradesh	rural	no education	hindu	male	poorer	1599	moderate	2	female	respondent	6	2000	yes, last two weeks	no	-254	-298	-202	29	5	2	0	1	0	1	1	2	-2.54	-2.98	-2.02	1	1	1	0	1	1	2	0
22	20-24	madhya pradesh	rural	primary	hindu	male	middle	1798	moderate	2	female	respondent	2	3000	no	no	114	9	-58	15	3	2	1	0	0	0	1	2	1.14	0.09	-0.58	0	0	0	0	1	1	2	0
28	25-29	assam	rural	higher	hindu	male	richer	2266	moderate	1	female	respondent	4	2700	no	no	-29	-167	-224	32	5	1	1	0	0	1	2	2	-0.29	-1.67	-2.24	0	1	0	0	3	1	2	0
28	25-29	maharashtra	urban	secondary	hindu	male	richest	1947	not anemic	1	female	respondent	12	1750	no	no	-237	-186	-62	49	7	1	0	0	0	1	2	2	-2.37	-1.86	-0.62	1	0	0	0	2	1	2	0
37	35-39	karnataka	urban	secondary	hindu	male	richest	1971	severe	2	male	respondent	8	2800	no	no	-112	-160	-144	47	6	2	1	0	0	1	2	3	-1.12	-1.6	-1.44	0	0	0	0	2	1	2	0
32	30-34	rajasthan	rural	no education	hindu	male	poorer	2258	not anemic	4	male	respondent	1	3000	no	no	-256	-293	-221	32	5	3	1	0	0	0	2	2	-2.56	-2.93	-2.21	1	1	1	0	1	1	3	0
28	25-29	bihar	rural	secondary	hindu	male	poorest	2212	mild	3	male	respondent	1	3000	no	no	-487	-466	-335	17	3	3	1	0	0	0	2	2	-4.87	-4.66	-3.35	1	1	1	0	2	1	2	0
25	25-29	odisha	rural	secondary	hindu	male	richer	2233	mild	1	female	respondent	4	2700	no	yes	-187	-160	-75	30	5	1	1	1	0	1	2	2	-1.87	-1.6	-0.75	0	0	0	0	2	1	2	0
33	30-34	arunachal pradesh	rural	higher	christian	male	richest	3093	mild	3	male	respondent	no antenatal visits	3900	no	no	181	44	-40	11	2	3	1	0	0	0	3	2	1.81	0.44	-0.4	0	0	0	0	3	4	4	0
22	20-24	himachal pradesh	rural	primary	hindu	male	richer	2583	mild	1	male	respondent	30	3000	yes, last two weeks	no	-31	-169	-211	11	2	1	1	1	0	1	3	2	-0.31	-1.69	-2.11	0	1	0	0	1	1	3	0
23	20-24	haryana	urban	higher	hindu	male	richest	2024	mild	1	female	respondent	3	3750	no	no	-91	-37	10	27	5	1	1	0	0	0	2	2	-0.91	-0.37	0.1	0	0	0	0	3	1	1	0
22	20-24	madhya pradesh	rural	secondary	hindu	male	poorer	1991	not anemic	2	male	respondent	7	4000	no	no	-126	-43	34	33	5	2	1	0	0	1	2	2	-1.26	-0.43	0.34	0	0	0	0	2	1	2	0
30	30-34	meghalaya	rural	primary	christian	female	middle	1735	mild	2	male	respondent	2	3300	no	no	-248	-355	-323	11	2	2	1	0	1	0	1	2	-2.48	-3.55	-3.23	1	1	1	0	1	4	4	0
24	20-24	karnataka	rural	secondary	hindu	male	middle	2387	not anemic	2	male	respondent	9	2900	no	yes	71	-42	-99	7	2	2	1	1	0	1	2	2	0.71	-0.42	-0.99	0	0	0	0	2	1	1	0
23	20-24	karnataka	rural	secondary	hindu	male	poorer	1952	not anemic	3	female	respondent	6	2500	yes, last two weeks	no	-301	-365	-269	11	2	3	1	1	0	1	2	2	-3.01	-3.65	-2.69	1	1	1	0	2	1	3	0
26	25-29	bihar	rural	secondary	hindu	male	middle	2569	moderate	2	male	respondent	4	4000	no	no	8	-42	-78	56	7	2	1	0	0	1	3	2	0.08	-0.42	-0.78	0	0	0	0	2	1	2	0
35	35-39	uttar pradesh	urban	no education	hindu	male	richest	1821	moderate	4	female	respondent	5	3000	no	no	-161	-16	87	21	4	3	1	0	0	1	1	3	-1.61	-0.16	0.87	0	0	0	0	1	1	2	0
27	25-29	uttar pradesh	rural	no education	hindu	male	poorest	2181	mild	4	female	respondent	6	2500	no	no	-396	-173	47	22	4	3	1	0	0	1	2	2	-3.96	-1.73	0.47	1	0	0	0	1	1	2	0
24	20-24	assam	urban	primary	hindu	male	richer	2207	not anemic	2	female	respondent	2	2500	no	no	-122	-91	-25	49	7	2	1	0	0	0	2	2	-1.22	-0.91	-0.25	0	0	0	0	1	1	3	0
27	25-29	maharashtra	urban	secondary	buddhist/neo-buddhist	male	richer	2649	not anemic	3	male	respondent	9	3300	no	no	-46	12	62	44	6	3	1	0	0	1	3	2	-0.46	0.12	0.62	0	0	0	0	2	5	3	0
34	30-34	odisha	rural	no education	hindu	male	poorest	1797	mild	3	female	respondent	no antenatal visits	3200	no	no	-20	-124	-168	36	6	3	1	0	0	0	1	2	-0.2	-1.24	-1.68	0	0	0	0	1	1	1	0
30	30-34	rajasthan	rural	no education	muslim	male	poorest	2345	not anemic	1	male	respondent	2	3000	no	no	-175	-107	-20	30	5	1	1	0	0	0	2	2	-1.75	-1.07	-0.2	0	0	0	0	1	2	1	0
22	20-24	tamil nadu	rural	secondary	hindu	male	middle	2480	not anemic	2	female	respondent	10	2500	no	no	163	-150	-347	28	5	2	1	0	0	1	2	2	1.63	-1.5	-3.47	0	1	0	0	2	1	2	0
29	25-29	gujarat	rural	no education	hindu	male	poorer	2614	severe	2	male	respondent	8	2500	no	no	-256	-181	-45	48	7	2	1	0	0	1	3	2	-2.56	-1.81	-0.45	1	0	0	0	1	1	2	0
26	25-29	west bengal	rural	secondary	muslim	male	poorer	2083	not anemic	2	male	respondent	10	2250	no	no	-170	-119	-36	40	6	2	0	0	0	1	2	2	-1.7	-1.19	-0.36	0	0	0	0	2	2	2	0
24	20-24	uttar pradesh	rural	secondary	hindu	male	middle	2136	not anemic	2	female	respondent	4	1500	no	no	-139	-52	30	28	5	2	0	0	0	1	2	2	-1.39	-0.52	0.3	0	0	0	0	2	1	2	0
23	20-24	maharashtra	urban	secondary	hindu	male	middle	2308	not anemic	1	female	respondent	4	3500	no	yes	-103	-106	-76	20	4	1	1	1	0	1	2	2	-1.03	-1.06	-0.76	0	0	0	0	2	1	2	0
32	30-34	madhya pradesh	rural	no education	hindu	male	poorer	2042	mild	5	male	respondent	no antenatal visits	2500	no	no	-297	-169	-1	31	5	3	1	0	0	0	2	2	-2.97	-1.69	-0.01	1	0	0	0	1	1	2	0
35	35-39	rajasthan	urban	no education	hindu	male	richest	2533	moderate	8	female	respondent	1	3500	no	no	197	27	-122	36	6	3	1	0	0	0	3	3	1.97	0.27	-1.22	0	0	0	0	1	1	2	0
34	30-34	haryana	rural	no education	hindu	male	middle	2500	moderate	5	male	respondent	no antenatal visits	2500	no	yes	-250	-218	-116	41	6	3	1	1	0	0	3	2	-2.5	-2.18	-1.16	1	0	1	0	1	1	2	0
28	25-29	uttar pradesh	urban	secondary	hindu	male	richest	2495	not anemic	2	female	respondent	9	2250	no	no	509	72	-196	10	2	2	0	0	0	1	2	2	5.09	0.72	-1.96	0	0	0	0	2	1	2	0
25	25-29	madhya pradesh	rural	secondary	hindu	male	poorest	1854	not anemic	3	male	respondent	4	3500	no	no	-178	-103	-11	34	5	3	1	0	0	1	2	2	-1.78	-1.03	-0.11	0	0	0	0	2	1	3	0
25	25-29	haryana	rural	secondary	sikh	female	richer	2581	mild	2	female	respondent	7	2500	no	no	-89	-125	-114	30	5	2	1	0	1	1	3	2	-0.89	-1.25	-1.14	0	0	0	0	2	3	2	0
22	20-24	haryana	rural	secondary	hindu	male	richer	1646	mild	1	female	respondent	4	3000	no	no	273	-14	-188	8	2	1	1	0	0	1	1	2	2.73	-0.14	-1.88	0	0	0	0	2	1	3	0
25	25-29	karnataka	rural	secondary	hindu	male	poorer	1958	not anemic	1	male	respondent	9	2200	no	yes	-150	-194	-162	50	7	1	0	1	0	1	2	2	-1.5	-1.94	-1.62	0	0	0	0	2	1	2	0
23	20-24	mizoram	urban	secondary	christian	male	richest	2383	moderate	1	male	respondent	7	3000	no	no	-178	-166	-115	15	3	1	1	0	0	1	2	2	-1.78	-1.66	-1.15	0	0	0	0	2	4	4	0
22	20-24	andhra pradesh	rural	secondary	hindu	male	middle	2233	mild	1	male	respondent	6	3000	no	no	39	75	82	17	3	1	1	0	0	1	2	2	0.39	0.75	0.82	0	0	0	0	2	1	3	0
31	30-34	karnataka	urban	higher	hindu	male	richest	3328	not anemic	1	male	respondent	9	2100	no	no	-189	-111	6	50	7	1	0	0	0	1	3	2	-1.89	-1.11	0.06	0	0	0	0	3	1	1	0
30	30-34	uttarakhand	urban	primary	hindu	male	richest	2574	mild	4	male	respondent	2	2000	no	no	-203	-200	-121	52	7	3	0	0	0	0	3	2	-2.03	-2	-1.21	1	0	0	0	1	1	4	0
30	30-34	bihar	rural	no education	hindu	male	poorer	1864	not anemic	3	female	respondent	3	4000	yes, last two weeks	yes	-195	-139	-62	15	3	3	1	1	0	0	2	2	-1.95	-1.39	-0.62	0	0	0	0	1	1	2	0
27	25-29	chhattisgarh	urban	primary	hindu	male	poorer	2589	mild	2	female	respondent	8	3000	yes, last two weeks	yes	-257	-81	57	19	4	2	1	1	0	1	3	2	-2.57	-0.81	0.57	1	0	0	0	1	1	2	0
22	20-24	chhattisgarh	rural	secondary	hindu	male	richest	2564	not anemic	1	male	respondent	3	3200	no	no	-223	-183	-89	39	6	1	1	0	0	0	3	2	-2.23	-1.83	-0.89	1	0	0	0	2	1	2	0
24	20-24	maharashtra	rural	secondary	hindu	male	richer	1995	not anemic	1	male	respondent	30	3000	no	yes	54	-11	-46	10	2	1	1	1	0	1	2	2	0.54	-0.11	-0.46	0	0	0	0	2	1	2	0
28	25-29	bihar	rural	primary	hindu	male	middle	1682	mild	3	male	respondent	1	2300	no	no	-286	-268	-181	21	4	3	0	0	0	0	1	2	-2.86	-2.68	-1.81	1	0	1	0	1	1	2	0
21	20-24	odisha	rural	secondary	hindu	male	poorer	1947	mild	1	female	respondent	4	2800	no	no	-216	-224	-149	23	4	1	1	0	0	1	2	2	-2.16	-2.24	-1.49	1	0	1	0	2	1	2	0
37	35-39	mizoram	rural	secondary	christian	male	richer	2657	mild	4	female	respondent	7	3900	no	no	-215	-95	59	56	7	3	1	0	0	1	3	3	-2.15	-0.95	0.59	1	0	0	0	2	4	4	0
22	20-24	rajasthan	rural	no education	muslim	male	middle	2218	mild	1	male	respondent	7	3500	no	no	-102	-116	-92	17	3	1	1	0	0	1	2	2	-1.02	-1.16	-0.92	0	0	0	0	1	2	2	0
27	25-29	uttar pradesh	rural	secondary	hindu	male	poorer	1658	moderate	2	female	respondent	3	2500	no	yes	35	-69	-151	58	7	2	1	1	0	0	1	2	0.35	-0.69	-1.51	0	0	0	0	2	1	1	0
20	20-24	assam	rural	secondary	hindu	female	poorer	2095	mild	1	male	respondent	no antenatal visits	2700	no	no	-43	-66	-53	9	2	1	1	0	1	0	2	2	-0.43	-0.66	-0.53	0	0	0	0	2	1	4	0
31	30-34	uttar pradesh	urban	secondary	hindu	male	middle	2686	not anemic	5	female	respondent	3	3500	no	no	-171	-198	-157	13	3	3	1	0	0	0	3	2	-1.71	-1.98	-1.57	0	0	0	0	2	1	3	0
18	15-19	madhya pradesh	rural	no education	hindu	male	poorer	2146	not anemic	1	male	respondent	2	3500	no	no	-240	-181	-68	29	5	1	1	0	0	0	2	1	-2.4	-1.81	-0.68	1	0	0	0	1	1	2	0
33	30-34	uttar pradesh	rural	secondary	hindu	male	poorer	1716	moderate	4	male	respondent	3	2500	no	no	-187	-167	-88	46	6	3	1	0	0	0	1	2	-1.87	-1.67	-0.88	0	0	0	0	2	1	3	0
28	25-29	uttar pradesh	urban	primary	hindu	male	poorer	2165	mild	3	male	respondent	6	2500	no	no	-90	-134	-128	16	3	3	1	0	0	1	2	2	-0.9	-1.34	-1.28	0	0	0	0	1	1	3	0
35	35-39	uttar pradesh	rural	secondary	hindu	male	middle	1779	not anemic	4	male	respondent	2	1500	no	yes	58	-39	-82	15	3	3	0	1	0	0	1	3	0.58	-0.39	-0.82	0	0	0	0	2	1	2	0
30	30-34	jammu and kashmir	rural	secondary	muslim	male	richest	2707	not anemic	2	female	respondent	7	3000	no	no	89	-48	-122	11	2	2	1	0	0	1	3	2	0.89	-0.48	-1.22	0	0	0	0	2	2	1	0
34	30-34	tamil nadu	rural	secondary	hindu	male	poorer	2006	mild	2	male	respondent	8	3000	no	no	-179	-151	-64	55	7	2	1	0	0	1	2	2	-1.79	-1.51	-0.64	0	0	0	0	2	1	2	0
23	20-24	karnataka	urban	secondary	hindu	male	poorer	1934	not anemic	3	male	respondent	6	3000	no	no	-351	-151	27	20	4	3	1	0	0	1	2	2	-3.51	-1.51	0.27	1	0	0	0	2	1	3	0
30	30-34	uttar pradesh	rural	secondary	muslim	female	middle	2526	not anemic	2	male	respondent	1	5700	no	no	-227	-176	-60	51	7	2	1	0	1	0	3	2	-2.27	-1.76	-0.6	1	0	0	0	2	2	1	0
21	20-24	tamil nadu	rural	higher	hindu	male	richer	2447	not anemic	1	male	respondent	3	3200	no	no	-44	-97	-105	15	3	1	1	0	0	0	2	2	-0.44	-0.97	-1.05	0	0	0	0	3	1	2	0
30	30-34	maharashtra	urban	secondary	hindu	male	richer	2867	not anemic	3	male	respondent	7	3500	no	no	-158	-128	-62	28	5	3	1	0	0	1	3	2	-1.58	-1.28	-0.62	0	0	0	0	2	1	2	0
22	20-24	haryana	rural	primary	hindu	male	middle	2218	moderate	1	female	respondent	30	3500	no	no	-198	-111	-18	21	4	1	1	0	0	1	2	2	-1.98	-1.11	-0.18	0	0	0	0	1	1	2	0
25	25-29	chhattisgarh	rural	secondary	hindu	male	poorer	1604	not anemic	1	female	respondent	7	3000	no	no	-308	-246	-83	50	7	1	1	0	0	1	1	2	-3.08	-2.46	-0.83	1	0	1	0	2	1	1	0
20	20-24	madhya pradesh	rural	no education	hindu	male	middle	1508	not anemic	1	male	respondent	3	3000	yes, last two weeks	yes	-176	-193	-140	25	5	1	1	1	0	0	1	2	-1.76	-1.93	-1.4	0	0	0	0	1	1	2	0
33	30-34	himachal pradesh	rural	higher	hindu	male	richer	2000	mild	2	male	respondent	30	3450	no	no	-188	-328	-351	39	6	2	1	0	0	1	2	2	-1.88	-3.28	-3.51	0	1	1	0	3	1	1	0
24	20-24	punjab	rural	secondary	sikh	male	middle	2422	not anemic	2	male	respondent	no antenatal visits	2500	no	no	-271	-226	-110	11	2	2	1	0	0	0	2	2	-2.71	-2.26	-1.1	1	0	1	0	2	3	3	0
22	20-24	rajasthan	urban	primary	muslim	male	richest	1528	mild	1	male	respondent	4	3600	no	no	-226	-177	-95	14	3	1	1	0	0	1	1	2	-2.26	-1.77	-0.95	1	0	0	0	1	2	2	0
25	25-29	maharashtra	rural	secondary	hindu	male	middle	1706	moderate	1	male	respondent	8	2230	no	no	-167	-214	-178	55	7	1	0	0	0	1	1	2	-1.67	-2.14	-1.78	0	0	1	0	2	1	1	0
25	25-29	rajasthan	rural	secondary	muslim	female	poorer	2423	mild	1	female	respondent	4	3400	no	no	-156	-279	-266	28	5	1	1	0	1	1	2	2	-1.56	-2.79	-2.66	0	1	1	0	2	2	1	0
27	25-29	rajasthan	urban	no education	hindu	male	poorer	2130	not anemic	3	female	respondent	2	2500	no	no	59	14	-15	7	2	3	1	0	0	0	2	2	0.59	0.14	-0.15	0	0	0	0	1	1	2	0
26	25-29	himachal pradesh	rural	higher	hindu	male	richer	1920	not anemic	1	male	respondent	8	2600	no	no	-132	-311	-358	28	5	1	1	0	0	1	2	2	-1.32	-3.11	-3.58	0	1	1	0	3	1	2	0
35	35-39	jammu and kashmir	rural	secondary	muslim	male	poorer	2129	moderate	3	male	respondent	9	2700	no	no	408	183	-41	30	5	3	1	0	0	1	2	3	4.08	1.83	-0.41	0	0	0	0	2	2	1	0
33	30-34	andaman and nicobar islands	urban	higher	muslim	male	richest	3060	mild	2	male	respondent	8	2600	no	no	-84	-100	-79	40	6	2	1	0	0	1	3	2	-0.84	-1	-0.79	0	0	0	0	3	2	2	0
22	20-24	jharkhand	rural	secondary	hindu	male	poorest	1814	mild	2	female	respondent	3	3000	no	yes	-174	-10	99	12	3	2	1	1	0	0	1	2	-1.74	-0.1	0.99	0	0	0	0	2	1	2	0
25	25-29	punjab	rural	no education	sikh	male	richer	2360	not anemic	2	female	respondent	9	2510	no	no	-241	-201	-114	17	3	2	1	0	0	1	2	2	-2.41	-2.01	-1.14	1	0	1	0	1	3	3	0
26	25-29	jharkhand	urban	secondary	hindu	male	richest	3362	mild	2	female	respondent	3	3700	no	no	-178	-123	-52	19	4	2	1	0	0	0	3	2	-1.78	-1.23	-0.52	0	0	0	0	2	1	2	0
37	35-39	bihar	rural	no education	hindu	male	poorest	2128	not anemic	8	male	respondent	4	3500	no	yes	-306	-220	-56	51	7	3	1	1	0	1	2	3	-3.06	-2.2	-0.56	1	0	1	0	1	1	2	0
23	20-24	uttar pradesh	rural	no education	hindu	male	middle	1993	mild	1	female	respondent	no antenatal visits	2500	no	no	-130	-156	-121	32	5	1	1	0	0	0	2	2	-1.3	-1.56	-1.21	0	0	0	0	1	1	3	0
23	20-24	rajasthan	rural	secondary	hindu	male	richest	1813	not anemic	2	female	respondent	3	3000	no	no	-135	-136	-95	12	3	2	1	0	0	0	1	2	-1.35	-1.36	-0.95	0	0	0	0	2	1	2	0
21	20-24	bihar	rural	no education	hindu	female	poorest	1878	mild	2	female	respondent	1	2700	no	no	-285	-297	-199	13	3	2	1	0	1	0	2	2	-2.85	-2.97	-1.99	1	0	1	0	1	1	2	0
30	30-34	uttar pradesh	rural	secondary	hindu	male	poorer	1835	not anemic	2	female	respondent	no antenatal visits	3000	yes, last two weeks	no	-184	-100	9	42	6	2	1	1	0	0	1	2	-1.84	-1	0.09	0	0	0	0	2	1	2	0
22	20-24	gujarat	rural	secondary	hindu	male	poorer	1982	mild	1	male	respondent	2	2000	no	no	-366	-291	-110	45	6	1	0	0	0	0	2	2	-3.66	-2.91	-1.1	1	0	1	0	2	1	2	0
30	30-34	rajasthan	rural	no education	hindu	male	poorest	1682	not anemic	3	male	respondent	2	2500	no	no	-7	-166	-220	16	3	3	1	0	0	0	1	2	-0.07	-1.66	-2.2	0	1	0	0	1	1	3	0
30	30-34	punjab	rural	no education	hindu	male	poorer	1666	mild	3	male	respondent	3	3000	no	no	-184	-74	29	11	2	3	1	0	0	0	1	2	-1.84	-0.74	0.29	0	0	0	0	1	1	3	0
24	20-24	odisha	rural	higher	hindu	female	poorer	2611	not anemic	1	male	respondent	3	2800	no	no	-341	43	303	28	5	1	1	0	1	0	3	2	-3.41	0.43	3.03	1	0	0	1	3	1	2	0
28	25-29	jharkhand	rural	secondary	hindu	male	poorer	2089	severe	4	male	respondent	3	3000	no	no	-193	-261	-237	40	6	3	1	0	0	0	2	2	-1.93	-2.61	-2.37	0	1	1	0	2	1	2	0
20	20-24	madhya pradesh	rural	secondary	hindu	male	poorer	1903	mild	1	male	respondent	4	3000	yes, last two weeks	no	161	-87	-214	10	2	1	1	1	0	1	2	2	1.61	-0.87	-2.14	0	1	0	0	2	1	4	0
35	35-39	uttar pradesh	rural	no education	hindu	female	richest	2144	not anemic	1	male	respondent	9	2500	no	no	69	22	-12	11	2	1	1	0	1	1	2	3	0.69	0.22	-0.12	0	0	0	0	1	1	2	0
26	25-29	tamil nadu	urban	no education	hindu	male	middle	3287	not anemic	3	male	respondent	10	2100	no	no	-160	-238	-228	18	4	3	0	0	0	1	3	2	-1.6	-2.38	-2.28	0	1	1	0	1	1	2	0
20	20-24	chhattisgarh	rural	secondary	hindu	male	poorer	2058	moderate	1	female	respondent	12	3000	no	yes	-49	-172	-188	6	2	1	1	1	0	1	2	2	-0.49	-1.72	-1.88	0	0	0	0	2	1	4	0
30	30-34	haryana	rural	no education	hindu	male	middle	2297	moderate	3	female	respondent	4	2900	no	no	-226	-166	-47	44	6	3	1	0	0	1	2	2	-2.26	-1.66	-0.47	1	0	0	0	1	1	3	0
29	25-29	tamil nadu	urban	higher	hindu	male	richest	2814	not anemic	1	female	respondent	3	2700	no	no	9	86	110	34	5	1	1	0	0	0	3	2	0.09	0.86	1.1	0	0	0	1	3	1	2	0
21	20-24	gujarat	rural	secondary	hindu	male	middle	1445	not anemic	1	male	respondent	12	2500	no	no	-424	-263	-60	25	5	1	1	0	0	1	1	2	-4.24	-2.63	-0.6	1	0	1	0	2	1	2	0
29	25-29	uttarakhand	urban	higher	hindu	female	richest	2088	not anemic	2	female	respondent	4	3000	no	no	57	-65	-148	27	5	2	1	0	1	1	2	2	0.57	-0.65	-1.48	0	0	0	0	3	1	1	0
26	25-29	uttar pradesh	urban	primary	hindu	male	richer	2650	not anemic	3	male	respondent	3	4000	yes, last two weeks	no	-71	-68	-40	41	6	3	1	1	0	0	3	2	-0.71	-0.68	-0.4	0	0	0	0	1	1	1	0
23	20-24	madhya pradesh	rural	higher	hindu	male	richer	2003	mild	1	female	respondent	3	2500	no	no	-35	-146	-166	8	2	1	1	0	0	0	2	2	-0.35	-1.46	-1.66	0	0	0	0	3	1	2	0
24	20-24	andhra pradesh	rural	secondary	hindu	male	poorer	2471	mild	2	female	respondent	3	3000	no	no	-204	-157	-56	32	5	2	1	0	0	0	2	2	-2.04	-1.57	-0.56	1	0	0	0	2	1	3	0
24	20-24	rajasthan	urban	no education	hindu	male	poorer	1941	mild	1	male	respondent	2	2750	no	no	-523	-222	85	27	5	1	1	0	0	0	2	2	-5.23	-2.22	0.85	1	0	1	0	1	1	3	0
23	20-24	uttar pradesh	rural	secondary	hindu	male	poorer	1667	mild	1	female	respondent	3	3000	no	no	-43	-276	-352	17	3	1	1	0	0	0	1	2	-0.43	-2.76	-3.52	0	1	1	0	2	1	3	0
34	30-34	andhra pradesh	rural	primary	hindu	male	richer	1981	not anemic	2	female	respondent	6	3000	no	no	-518	-395	-92	55	7	2	1	0	0	1	2	2	-5.18	-3.95	-0.92	1	0	1	0	1	1	3	0
33	30-34	odisha	rural	secondary	hindu	female	middle	2090	mild	3	female	respondent	3	2700	yes, last two weeks	yes	-226	-203	-113	22	4	3	1	1	1	0	2	2	-2.26	-2.03	-1.13	1	0	1	0	2	1	2	0
30	30-34	rajasthan	rural	secondary	hindu	male	richer	2397	not anemic	2	male	respondent	no antenatal visits	3500	no	no	57	-97	-191	27	5	2	1	0	0	0	2	2	0.57	-0.97	-1.91	0	0	0	0	2	1	2	0
25	25-29	rajasthan	rural	primary	hindu	male	richer	2238	not anemic	1	male	respondent	4	2500	no	no	-373	-247	-33	51	7	1	1	0	0	1	2	2	-3.73	-2.47	-0.33	1	0	1	0	1	1	2	0
27	25-29	rajasthan	rural	secondary	hindu	male	richer	1831	not anemic	2	male	respondent	no antenatal visits	3000	no	no	-200	-166	-85	37	6	2	1	0	0	0	1	2	-2	-1.66	-0.85	0	0	0	0	2	1	1	0
24	20-24	arunachal pradesh	rural	no education	christian	male	poorer	2654	mild	5	male	respondent	5	3200	no	no	52	321	389	18	4	3	1	0	0	1	3	2	0.52	3.21	3.89	0	0	0	1	1	4	4	0
37	35-39	andhra pradesh	rural	no education	hindu	male	middle	2619	not anemic	5	male	respondent	5	2000	no	no	-240	-176	-60	42	6	3	0	0	0	1	3	3	-2.4	-1.76	-0.6	1	0	0	0	1	1	2	0
25	25-29	odisha	rural	secondary	hindu	male	poorest	1744	mild	3	female	respondent	6	2300	no	no	-146	-275	-280	49	7	3	0	0	0	1	1	2	-1.46	-2.75	-2.8	0	1	1	0	2	1	4	0
35	35-39	gujarat	rural	primary	hindu	male	middle	2358	not anemic	5	male	respondent	2	3000	no	no	-366	-381	-274	52	7	3	1	0	0	0	2	3	-3.66	-3.81	-2.74	1	1	1	0	1	1	2	0
19	15-19	rajasthan	rural	secondary	hindu	male	middle	2159	not anemic	1	male	respondent	4	2500	no	no	-99	-203	-193	7	2	1	1	0	0	1	2	1	-0.99	-2.03	-1.93	0	0	1	0	2	1	2	0
29	25-29	manipur	urban	secondary	hindu	female	richest	2565	not anemic	1	male	respondent	8	3300	no	no	-24	-34	-29	41	6	1	1	0	1	1	3	2	-0.24	-0.34	-0.29	0	0	0	0	2	1	1	0
21	20-24	dadra and nagar haveli	rural	secondary	hindu	male	poorer	1800	mild	1	male	respondent	4	2450	no	no	-494	-349	-126	16	3	1	0	0	0	1	1	2	-4.94	-3.49	-1.26	1	0	1	0	2	1	4	0
32	30-34	tamil nadu	rural	secondary	hindu	male	middle	2910	not anemic	2	male	respondent	6	3500	no	no	-101	-118	-91	59	7	2	1	0	0	1	3	2	-1.01	-1.18	-0.91	0	0	0	0	2	1	2	0
26	25-29	jharkhand	rural	secondary	hindu	male	poorer	1989	moderate	2	female	respondent	no antenatal visits	2700	no	no	-377	-251	-73	19	4	2	1	0	0	0	2	2	-3.77	-2.51	-0.73	1	0	1	0	2	1	1	0
23	20-24	assam	rural	secondary	hindu	female	middle	2237	not anemic	2	female	respondent	3	2000	no	no	-128	-86	-25	34	5	2	0	0	1	0	2	2	-1.28	-0.86	-0.25	0	0	0	0	2	1	1	0
27	25-29	tamil nadu	rural	primary	hindu	male	richer	3152	mild	2	male	respondent	7	2750	no	no	275	224	90	42	6	2	1	0	0	1	3	2	2.75	2.24	0.9	0	0	0	0	1	1	2	0
25	25-29	tamil nadu	rural	higher	muslim	male	richest	2413	mild	1	male	respondent	15	3000	no	no	-63	28	102	44	6	1	1	0	0	1	2	2	-0.63	0.28	1.02	0	0	0	1	3	2	2	0
26	25-29	rajasthan	rural	no education	hindu	male	poorer	1753	not anemic	4	female	respondent	4	2500	no	no	-405	-349	-135	46	6	3	1	0	0	1	1	2	-4.05	-3.49	-1.35	1	0	1	0	1	1	4	0
31	30-34	madhya pradesh	urban	higher	hindu	male	richest	2068	not anemic	2	male	respondent	5	3200	no	no	41	-9	-48	43	6	2	1	0	0	1	2	2	0.41	-0.09	-0.48	0	0	0	0	3	1	1	0
31	30-34	kerala	rural	higher	hindu	male	richest	2129	not anemic	2	female	respondent	12	3200	no	no	24	-67	-108	16	3	2	1	0	0	1	2	2	0.24	-0.67	-1.08	0	0	0	0	3	1	3	0
29	25-29	madhya pradesh	rural	secondary	hindu	male	poorest	2480	not anemic	3	female	respondent	3	2500	no	no	-185	-247	-196	28	5	3	1	0	0	0	2	2	-1.85	-2.47	-1.96	0	0	1	0	2	1	3	0
26	25-29	tamil nadu	rural	no education	hindu	female	middle	1660	not anemic	3	male	respondent	7	2700	no	no	-197	-230	-176	27	5	3	1	0	1	1	1	2	-1.97	-2.3	-1.76	0	0	1	0	1	1	2	0
36	35-39	manipur	urban	secondary	hindu	male	richest	3001	not anemic	1	male	respondent	3	2600	no	no	-79	-102	-86	56	7	1	1	0	0	0	3	3	-0.79	-1.02	-0.86	0	0	0	0	2	1	1	0
20	20-24	manipur	rural	secondary	other	male	middle	3019	not anemic	1	male	respondent	4	3700	no	yes	-45	-43	-34	29	5	1	1	1	0	1	3	2	-0.45	-0.43	-0.34	0	0	0	0	2	5	1	0
22	20-24	rajasthan	rural	secondary	hindu	male	poorer	1881	mild	2	male	respondent	2	1000	no	no	-222	-234	-179	15	3	2	0	0	0	0	2	2	-2.22	-2.34	-1.79	1	0	1	0	2	1	3	0
25	25-29	assam	rural	secondary	hindu	male	poorer	1777	mild	1	female	respondent	3	2700	no	no	-151	-155	-98	42	6	1	1	0	0	0	1	2	-1.51	-1.55	-0.98	0	0	0	0	2	1	1	0
21	20-24	rajasthan	rural	no education	hindu	male	poorer	1526	not anemic	2	female	respondent	1	2950	no	no	-357	-200	14	30	5	2	1	0	0	0	1	2	-3.57	-2	0.14	1	0	0	0	1	1	3	0
31	30-34	uttar pradesh	rural	secondary	hindu	male	poorer	2141	mild	3	male	respondent	1	3000	no	no	-32	9	37	18	4	3	1	0	0	0	2	2	-0.32	0.09	0.37	0	0	0	0	2	1	3	0
23	20-24	jharkhand	rural	higher	hindu	male	richer	2172	mild	1	male	respondent	4	3500	no	no	-63	-163	-195	51	7	1	1	0	0	1	2	2	-0.63	-1.63	-1.95	0	0	0	0	3	1	4	0
28	25-29	bihar	rural	no education	hindu	male	poorest	1913	mild	2	female	respondent	1	4000	no	no	-91	-300	-352	17	3	2	1	0	0	0	2	2	-0.91	-3	-3.52	0	1	1	0	1	1	2	0
20	20-24	arunachal pradesh	rural	secondary	other	male	middle	2906	not anemic	1	male	respondent	4	3000	no	no	18	-245	-349	10	2	1	1	0	0	1	3	2	0.18	-2.45	-3.49	0	1	1	0	2	5	4	0
27	25-29	tamil nadu	rural	secondary	hindu	male	middle	1900	moderate	2	female	respondent	no antenatal visits	3000	yes, last two weeks	no	-24	-177	-231	12	3	2	1	1	0	0	2	2	-0.24	-1.77	-2.31	0	1	0	0	2	1	3	0
20	20-24	jharkhand	rural	higher	hindu	male	middle	2023	moderate	1	male	respondent	7	3000	no	no	-39	7	33	26	5	1	1	0	0	1	2	2	-0.39	0.07	0.33	0	0	0	0	3	1	2	0
27	25-29	karnataka	urban	higher	hindu	male	richest	2058	not anemic	1	male	respondent	10	3000	no	no	144	69	-11	34	5	1	1	0	0	1	2	2	1.44	0.69	-0.11	0	0	0	0	3	1	1	0
27	25-29	himachal pradesh	rural	secondary	hindu	male	richer	2061	not anemic	2	male	respondent	30	2700	no	no	-135	-220	-226	37	6	2	1	0	0	1	2	2	-1.35	-2.2	-2.26	0	1	1	0	2	1	1	0
24	20-24	odisha	rural	no education	hindu	male	poorest	1855	not anemic	3	male	respondent	6	2600	no	yes	74	-19	-86	31	5	3	1	1	0	1	2	2	0.74	-0.19	-0.86	0	0	0	0	1	1	4	0
30	30-34	arunachal pradesh	rural	secondary	other	male	middle	1972	mild	2	female	respondent	no antenatal visits	3200	no	no	142	23	-52	12	3	2	1	0	0	0	2	2	1.42	0.23	-0.52	0	0	0	0	2	5	4	0
20	20-24	madhya pradesh	rural	no education	hindu	male	poorer	2270	moderate	1	male	respondent	5	3000	yes, last two weeks	no	-415	-362	-214	26	5	1	1	1	0	1	2	2	-4.15	-3.62	-2.14	1	1	1	0	1	1	2	0
20	20-24	madhya pradesh	rural	secondary	hindu	male	poorest	2260	mild	1	male	respondent	no antenatal visits	3000	yes, last two weeks	yes	-337	-182	-22	16	3	1	1	1	0	0	2	2	-3.37	-1.82	-0.22	1	0	0	0	2	1	3	0
31	30-34	telangana	rural	secondary	hindu	male	middle	1687	mild	2	male	respondent	10	2750	no	no	-42	-66	-68	25	5	2	1	0	0	1	1	2	-0.42	-0.66	-0.68	0	0	0	0	2	1	3	0
30	30-34	haryana	rural	secondary	hindu	male	middle	1919	not anemic	1	male	respondent	5	3000	no	no	-196	-202	-130	52	7	1	1	0	0	1	2	2	-1.96	-2.02	-1.3	0	0	1	0	2	1	3	0
34	30-34	gujarat	urban	secondary	hindu	male	richest	2209	not anemic	2	male	respondent	9	3000	no	no	-208	-140	-40	25	5	2	1	0	0	1	2	2	-2.08	-1.4	-0.4	1	0	0	0	2	1	1	0
24	20-24	chhattisgarh	urban	secondary	hindu	male	richest	2049	not anemic	2	male	respondent	5	3500	no	yes	262	132	-23	39	6	2	1	1	0	1	2	2	2.62	1.32	-0.23	0	0	0	0	2	1	2	0
25	25-29	odisha	rural	no education	hindu	male	poorest	1894	mild	1	female	respondent	8	2100	no	no	-137	-186	-156	29	5	1	0	0	0	1	2	2	-1.37	-1.86	-1.56	0	0	0	0	1	1	3	0
35	35-39	chhattisgarh	rural	secondary	hindu	male	richest	1604	not anemic	3	male	respondent	12	750	no	no	-283	-147	27	9	2	3	0	0	0	1	1	3	-2.83	-1.47	0.27	1	0	0	0	2	1	2	0
27	25-29	delhi	urban	secondary	muslim	male	richer	2831	not anemic	1	male	respondent	9	2700	no	no	-193	-110	-1	41	6	1	1	0	0	1	3	2	-1.93	-1.1	-0.01	0	0	0	0	2	2	1	0
27	25-29	punjab	urban	secondary	hindu	male	richest	2083	not anemic	1	male	respondent	3	3550	no	no	235	74	-34	14	3	1	1	0	0	0	2	2	2.35	0.74	-0.34	0	0	0	0	2	1	3	0
28	25-29	madhya pradesh	urban	no education	muslim	male	richest	2909	not anemic	1	female	respondent	2	3500	no	no	-188	-190	-110	59	7	1	1	0	0	0	3	2	-1.88	-1.9	-1.1	0	0	0	0	1	2	2	0
30	30-34	punjab	rural	no education	hindu	male	richer	2101	mild	4	male	respondent	2	5000	no	no	-155	-285	-295	19	4	3	1	0	0	0	2	2	-1.55	-2.85	-2.95	0	1	1	0	1	1	3	0
22	20-24	himachal pradesh	rural	secondary	hindu	female	richer	1700	not anemic	1	female	respondent	6	3500	yes, last two weeks	no	-176	-272	-247	22	4	1	1	1	1	1	1	2	-1.76	-2.72	-2.47	0	1	1	0	2	1	3	0
24	20-24	madhya pradesh	rural	secondary	hindu	male	poorer	2214	mild	1	female	respondent	no antenatal visits	3000	yes, last two weeks	no	6	-39	-71	26	5	1	1	1	0	0	2	2	0.06	-0.39	-0.71	0	0	0	0	2	1	3	0
35	35-39	jammu and kashmir	rural	no education	muslim	male	poorer	1570	mild	3	female	respondent	25	2500	no	no	-136	-88	-20	36	6	3	1	0	0	1	1	3	-1.36	-0.88	-0.2	0	0	0	0	1	2	4	0
37	35-39	mizoram	urban	secondary	christian	male	richest	2245	mild	3	male	respondent	7	2300	no	no	-204	-27	148	49	7	3	0	0	0	1	2	3	-2.04	-0.27	1.48	1	0	0	1	2	4	4	0
28	25-29	madhya pradesh	urban	secondary	hindu	male	richer	2482	not anemic	2	male	respondent	3	3000	no	yes	-104	-182	-186	48	7	2	1	1	0	0	2	2	-1.04	-1.82	-1.86	0	0	0	0	2	1	2	0
30	30-34	madhya pradesh	urban	higher	hindu	female	richest	2746	mild	1	male	respondent	4	3000	no	no	-55	-138	-167	29	5	1	1	0	1	1	3	2	-0.55	-1.38	-1.67	0	0	0	0	3	1	1	0
33	30-34	tamil nadu	urban	higher	hindu	male	middle	2727	not anemic	2	female	respondent	9	3300	no	no	-41	-31	-14	40	6	2	1	0	0	1	3	2	-0.41	-0.31	-0.14	0	0	0	0	3	1	3	0
21	20-24	madhya pradesh	urban	secondary	hindu	male	richest	2606	not anemic	1	male	respondent	8	4000	no	no	-409	-164	65	25	5	1	1	0	0	1	3	2	-4.09	-1.64	0.65	1	0	0	0	2	1	1	0
30	30-34	kerala	urban	higher	hindu	male	richest	2433	mild	2	female	respondent	30	3550	no	no	117	9	-87	43	6	2	1	0	0	1	2	2	1.17	0.09	-0.87	0	0	0	0	3	1	1	0
20	20-24	uttar pradesh	urban	secondary	muslim	male	richer	1890	mild	2	female	respondent	2	2000	no	no	-105	-127	-103	20	4	2	0	0	0	0	2	2	-1.05	-1.27	-1.03	0	0	0	0	2	2	2	0
20	20-24	maharashtra	urban	secondary	hindu	male	middle	1979	mild	1	male	respondent	6	3000	no	no	21	-170	-265	23	4	1	1	0	0	1	2	2	0.21	-1.7	-2.65	0	1	0	0	2	1	4	0
21	20-24	assam	urban	secondary	hindu	male	richer	2577	moderate	1	male	respondent	3	2900	yes, last two weeks	yes	284	50	-93	14	3	1	1	1	0	0	3	2	2.84	0.5	-0.93	0	0	0	0	2	1	2	0
31	30-34	uttarakhand	rural	secondary	hindu	male	middle	3140	not anemic	2	female	respondent	7	3200	no	no	-316	-174	24	34	5	2	1	0	0	1	3	2	-3.16	-1.74	0.24	1	0	0	0	2	1	2	0
30	30-34	mizoram	urban	higher	christian	male	richest	2187	not anemic	1	female	respondent	6	2800	no	no	-82	42	113	26	5	1	1	0	0	1	2	2	-0.82	0.42	1.13	0	0	0	1	3	4	4	0
31	30-34	himachal pradesh	rural	higher	buddhist/neo-buddhist	male	richest	2022	not anemic	1	male	respondent	9	3500	no	no	-125	-82	-8	53	7	1	1	0	0	1	2	2	-1.25	-0.82	-0.08	0	0	0	0	3	5	4	0
25	25-29	jammu and kashmir	rural	secondary	hindu	male	middle	2123	moderate	1	female	respondent	8	2500	no	yes	-109	-190	-190	12	3	1	1	1	0	1	2	2	-1.09	-1.9	-1.9	0	0	0	0	2	1	1	0
30	30-34	odisha	rural	primary	hindu	male	poorest	2021	mild	5	female	respondent	9	3300	no	no	-194	-262	-208	28	5	3	1	0	0	1	2	2	-1.94	-2.62	-2.08	0	1	1	0	1	1	4	0
34	30-34	odisha	rural	secondary	hindu	male	middle	2619	not anemic	2	female	respondent	4	3500	no	no	-60	-104	-101	50	7	2	1	0	0	1	3	2	-0.6	-1.04	-1.01	0	0	0	0	2	1	2	0
28	25-29	karnataka	rural	secondary	muslim	male	richest	2405	not anemic	4	female	respondent	7	3220	no	no	-231	5	191	8	2	3	1	0	0	1	2	2	-2.31	0.05	1.91	1	0	0	1	2	2	1	0
30	30-34	madhya pradesh	urban	higher	hindu	male	richer	2507	not anemic	1	female	respondent	no antenatal visits	3000	no	no	-136	-204	-182	43	6	1	1	0	0	0	3	2	-1.36	-2.04	-1.82	0	0	1	0	3	1	2	0
23	20-24	manipur	urban	higher	hindu	male	richest	2237	not anemic	1	female	respondent	9	3200	no	no	355	59	-179	23	4	1	1	0	0	1	2	2	3.55	0.59	-1.79	0	0	0	0	3	1	1	0
31	30-34	kerala	urban	secondary	muslim	male	richer	2057	not anemic	2	male	respondent	20	3300	no	no	-49	-20	13	57	7	2	1	0	0	1	2	2	-0.49	-0.2	0.13	0	0	0	0	2	2	2	0
26	25-29	odisha	rural	secondary	hindu	male	richer	2169	not anemic	1	female	respondent	8	2500	no	no	-51	-217	-277	35	5	1	1	0	0	1	2	2	-0.51	-2.17	-2.77	0	1	1	0	2	1	2	0
18	15-19	gujarat	rural	secondary	hindu	male	poorer	1664	mild	1	male	respondent	no antenatal visits	2500	no	yes	-228	-183	-53	7	2	1	1	1	0	0	1	1	-2.28	-1.83	-0.53	1	0	0	0	2	1	4	0
36	35-39	bihar	rural	no education	hindu	female	poorest	2309	mild	5	male	respondent	1	1750	no	no	64	-7	-43	17	3	3	0	0	1	0	2	3	0.64	-0.07	-0.43	0	0	0	0	1	1	2	0
21	20-24	tamil nadu	urban	higher	muslim	male	richest	2527	mild	1	female	respondent	9	3000	no	no	39	-84	-136	8	2	1	1	0	0	1	3	2	0.39	-0.84	-1.36	0	0	0	0	3	2	2	0
28	25-29	andhra pradesh	rural	secondary	hindu	male	middle	1725	moderate	2	male	respondent	3	3000	no	no	-164	-215	-181	53	7	2	1	0	0	0	1	2	-1.64	-2.15	-1.81	0	0	1	0	2	1	2	0
25	25-29	odisha	rural	secondary	hindu	male	poorer	1720	moderate	1	male	respondent	5	2500	no	no	-75	-155	-169	49	7	1	1	0	0	1	1	2	-0.75	-1.55	-1.69	0	0	0	0	2	1	3	0
30	30-34	karnataka	rural	primary	hindu	male	poorer	1964	mild	4	male	respondent	8	3000	no	no	-3	-285	-386	9	2	3	1	0	0	1	2	2	-0.03	-2.85	-3.86	0	1	1	0	1	1	2	0
32	30-34	rajasthan	rural	no education	hindu	female	poorer	1671	mild	3	male	respondent	no antenatal visits	2700	yes, last two weeks	no	-322	-204	-53	24	5	3	1	1	1	0	1	2	-3.22	-2.04	-0.53	1	0	1	0	1	1	4	0
23	20-24	tamil nadu	urban	higher	hindu	male	poorer	2121	mild	1	male	respondent	3	2200	no	no	193	-72	-211	15	3	1	0	0	0	0	2	2	1.93	-0.72	-2.11	0	1	0	0	3	1	3	0
24	20-24	jharkhand	rural	secondary	hindu	male	richest	2052	mild	2	female	respondent	2	3400	no	no	-95	-27	27	20	4	2	1	0	0	0	2	2	-0.95	-0.27	0.27	0	0	0	0	2	1	2	0
23	20-24	andhra pradesh	rural	primary	hindu	male	middle	1974	not anemic	2	male	respondent	6	3500	no	yes	-214	-130	-29	22	4	2	1	1	0	1	2	2	-2.14	-1.3	-0.29	1	0	0	0	1	1	2	0
31	30-34	delhi	urban	higher	hindu	male	richest	2122	mild	1	female	respondent	1	3500	no	no	45	104	114	13	3	1	1	0	0	0	2	2	0.45	1.04	1.14	0	0	0	1	3	1	1	0
26	25-29	rajasthan	urban	secondary	muslim	male	richer	2552	mild	3	male	respondent	7	2700	no	no	-49	-223	-264	7	2	3	1	0	0	1	3	2	-0.49	-2.23	-2.64	0	1	1	0	2	2	2	0
23	20-24	jharkhand	rural	secondary	hindu	male	middle	2369	not anemic	1	male	respondent	7	3000	no	no	-294	-109	80	31	5	1	1	0	0	1	2	2	-2.94	-1.09	0.8	1	0	0	0	2	1	2	0
23	20-24	maharashtra	urban	secondary	buddhist/neo-buddhist	male	richer	1922	mild	2	female	respondent	10	3000	no	no	-329	-222	-43	28	5	2	1	0	0	1	2	2	-3.29	-2.22	-0.43	1	0	1	0	2	5	3	0
25	25-29	madhya pradesh	rural	secondary	hindu	male	richer	2108	moderate	2	male	respondent	3	4500	no	no	-100	-94	-51	49	7	2	1	0	0	0	2	2	-1	-0.94	-0.51	0	0	0	0	2	1	2	0
36	35-39	uttar pradesh	rural	primary	hindu	male	poorer	2431	not anemic	3	male	respondent	2	3500	no	no	-100	-36	25	35	5	3	1	0	0	0	2	3	-1	-0.36	0.25	0	0	0	0	1	1	2	0
24	20-24	haryana	rural	secondary	hindu	male	richer	1837	mild	2	male	respondent	3	2500	no	no	-124	133	240	15	3	2	1	0	0	0	1	2	-1.24	1.33	2.4	0	0	0	1	2	1	2	0
25	25-29	chhattisgarh	rural	primary	hindu	male	richer	1960	mild	2	male	respondent	3	3300	no	no	-205	-142	-43	28	5	2	1	0	0	0	2	2	-2.05	-1.42	-0.43	1	0	0	0	1	1	2	0
33	30-34	rajasthan	rural	no education	hindu	female	middle	2261	not anemic	5	female	respondent	1	3000	no	no	-221	-158	-34	53	7	3	1	0	1	0	2	2	-2.21	-1.58	-0.34	1	0	0	0	1	1	3	0
27	25-29	madhya pradesh	rural	no education	hindu	male	middle	2066	not anemic	2	male	respondent	no antenatal visits	1500	no	no	-61	-222	-291	43	6	2	0	0	0	0	2	2	-0.61	-2.22	-2.91	0	1	1	0	1	1	4	0
27	25-29	jharkhand	urban	secondary	hindu	male	richer	2630	not anemic	2	male	respondent	3	5000	no	no	-83	-70	-34	40	6	2	1	0	0	0	3	2	-0.83	-0.7	-0.34	0	0	0	0	2	1	2	0
25	25-29	manipur	urban	secondary	hindu	male	middle	2857	mild	1	female	respondent	6	4600	no	no	-120	-104	-52	41	6	1	1	0	0	1	3	2	-1.2	-1.04	-0.52	0	0	0	0	2	1	1	0
30	30-34	tamil nadu	rural	secondary	muslim	male	richer	1514	mild	2	female	respondent	9	2500	no	no	288	-6	-254	37	6	2	1	0	0	1	1	2	2.88	-0.06	-2.54	0	1	0	0	2	2	2	0
31	30-34	tamil nadu	rural	secondary	hindu	male	middle	2125	mild	1	male	respondent	30	2400	no	no	-112	-40	15	13	3	1	0	0	0	1	2	2	-1.12	-0.4	0.15	0	0	0	0	2	1	2	0
23	20-24	bihar	rural	no education	hindu	female	poorer	1876	mild	1	female	respondent	1	2000	no	no	-215	-119	-23	18	4	1	0	0	1	0	2	2	-2.15	-1.19	-0.23	1	0	0	0	1	1	2	0
32	30-34	assam	rural	no education	hindu	male	poorer	2296	not anemic	2	male	respondent	2	3550	no	no	-45	-190	-254	46	6	2	1	0	0	0	2	2	-0.45	-1.9	-2.54	0	1	0	0	1	1	4	0
30	30-34	rajasthan	rural	primary	hindu	male	middle	2317	mild	3	male	respondent	3	2500	no	no	-96	-174	-183	42	6	3	1	0	0	0	2	2	-0.96	-1.74	-1.83	0	0	0	0	1	1	2	0
33	30-34	west bengal	rural	no education	muslim	male	poorer	1886	mild	2	male	respondent	4	2000	no	no	-184	-94	-12	19	4	2	0	0	0	1	2	2	-1.84	-0.94	-0.12	0	0	0	0	1	2	1	0
31	30-34	rajasthan	rural	primary	hindu	male	poorer	1815	not anemic	2	female	respondent	4	3500	no	no	-38	-226	-291	13	3	2	1	0	0	1	1	2	-0.38	-2.26	-2.91	0	1	1	0	1	1	2	0
24	20-24	jammu and kashmir	rural	higher	hindu	male	richest	2465	moderate	1	male	respondent	9	3500	no	no	-69	13	78	38	6	1	1	0	0	1	2	2	-0.69	0.13	0.78	0	0	0	0	3	1	1	0
25	25-29	bihar	rural	higher	hindu	male	richer	2556	mild	1	male	respondent	7	2800	no	no	-169	-66	32	24	5	1	1	0	0	1	3	2	-1.69	-0.66	0.32	0	0	0	0	3	1	1	0
28	25-29	jharkhand	rural	no education	muslim	male	richer	2010	not anemic	4	female	respondent	2	3000	no	no	-116	-216	-195	7	2	3	1	0	0	0	2	2	-1.16	-2.16	-1.95	0	0	1	0	1	2	2	0
30	30-34	arunachal pradesh	rural	primary	hindu	male	poorest	1859	not anemic	1	female	respondent	4	2800	no	no	-174	-73	33	34	5	1	1	0	0	1	2	2	-1.74	-0.73	0.33	0	0	0	0	1	1	4	0
27	25-29	maharashtra	rural	secondary	hindu	male	middle	2295	not anemic	2	female	respondent	9	2500	no	no	47	-157	-245	6	2	2	1	0	0	1	2	2	0.47	-1.57	-2.45	0	1	0	0	2	1	4	0
23	20-24	madhya pradesh	rural	secondary	hindu	male	poorer	flagged cases	mild	1	male	respondent	1	2025	no	no	-262	-194	-69	41	6	1	0	0	0	0	3	2	-2.62	-1.94	-0.69	1	0	0	0	2	1	3	0
28	25-29	madhya pradesh	urban	no education	hindu	male	richer	2118	not anemic	2	male	respondent	3	3000	no	no	-233	-265	-202	33	5	2	1	0	0	0	2	2	-2.33	-2.65	-2.02	1	1	1	0	1	1	2	0
27	25-29	tamil nadu	rural	secondary	hindu	male	poorest	2239	moderate	2	male	respondent	no antenatal visits	3750	yes, last two weeks	no	-160	-142	-82	22	4	2	1	1	0	0	2	2	-1.6	-1.42	-0.82	0	0	0	0	2	1	2	0
25	25-29	madhya pradesh	rural	secondary	hindu	male	poorest	1853	mild	1	male	respondent	3	3500	no	no	-172	-126	-46	40	6	1	1	0	0	0	2	2	-1.72	-1.26	-0.46	0	0	0	0	2	1	4	0
22	20-24	assam	rural	secondary	christian	male	middle	2374	not anemic	1	female	respondent	2	3300	no	no	-443	-118	201	11	2	1	1	0	0	0	2	2	-4.43	-1.18	2.01	1	0	0	1	2	4	4	0
22	20-24	tripura	rural	secondary	hindu	male	middle	1814	moderate	2	male	respondent	3	2800	no	no	-113	-70	-17	11	2	2	1	0	0	0	1	2	-1.13	-0.7	-0.17	0	0	0	0	2	1	2	0
23	20-24	assam	rural	secondary	hindu	male	middle	1918	not anemic	1	female	respondent	4	3000	no	no	-356	-163	66	32	5	1	1	0	0	1	2	2	-3.56	-1.63	0.66	1	0	0	0	2	1	4	0
47	45-49	uttar pradesh	rural	no education	muslim	male	middle	2367	moderate	7	female	respondent	2	3000	no	no	-105	-7	65	33	5	3	1	0	0	0	2	3	-1.05	-0.07	0.65	0	0	0	0	1	2	2	0
22	20-24	meghalaya	rural	primary	hindu	female	middle	2419	moderate	1	female	respondent	12	2300	yes, last two weeks	no	90	106	71	25	5	1	0	1	1	1	2	2	0.9	1.06	0.71	0	0	0	0	1	1	4	0
25	25-29	bihar	rural	secondary	hindu	male	poorer	2132	not anemic	2	male	respondent	6	3000	no	no	52	88	86	7	2	2	1	0	0	1	2	2	0.52	0.88	0.86	0	0	0	0	2	1	2	0
28	25-29	assam	rural	secondary	hindu	female	middle	2413	mild	2	male	respondent	3	3100	no	no	-137	-22	52	14	3	2	1	0	1	0	2	2	-1.37	-0.22	0.52	0	0	0	0	2	1	4	0
21	20-24	uttar pradesh	rural	secondary	hindu	male	poorest	1980	mild	1	female	respondent	6	2500	no	yes	-178	-223	-177	11	2	1	1	1	0	1	2	2	-1.78	-2.23	-1.77	0	0	1	0	2	1	2	0
25	25-29	assam	rural	no education	hindu	male	poorest	2036	mild	3	male	respondent	3	2500	no	no	-362	-296	-123	47	6	3	1	0	0	0	2	2	-3.62	-2.96	-1.23	1	0	1	0	1	1	4	0
20	20-24	manipur	rural	secondary	christian	male	poorest	1836	mild	1	female	respondent	2	3000	no	no	-59	-114	-110	9	2	1	1	0	0	0	1	2	-0.59	-1.14	-1.1	0	0	0	0	2	4	4	0
30	30-34	jharkhand	rural	primary	hindu	male	poorest	1833	mild	4	female	respondent	3	3000	no	no	-182	-217	-160	47	6	3	1	0	0	0	1	2	-1.82	-2.17	-1.6	0	0	1	0	1	1	3	0
25	25-29	bihar	rural	no education	hindu	male	poorest	1914	not anemic	4	female	respondent	4	2500	no	no	-295	-193	-21	35	5	3	1	0	0	1	2	2	-2.95	-1.93	-0.21	1	0	0	0	1	1	2	0
23	20-24	jharkhand	rural	secondary	muslim	male	poorer	1830	mild	1	male	respondent	3	2200	no	yes	-99	-206	-235	38	6	1	0	1	0	0	1	2	-0.99	-2.06	-2.35	0	1	1	0	2	2	2	0
27	25-29	rajasthan	rural	no education	hindu	male	poorer	1999	not anemic	5	male	respondent	1	2500	no	no	-287	-327	-220	8	2	3	1	0	0	0	2	2	-2.87	-3.27	-2.2	1	1	1	0	1	1	2	0
31	30-34	chhattisgarh	urban	higher	sikh	male	richest	2611	not anemic	2	female	respondent	6	3000	no	no	-93	28	99	20	4	2	1	0	0	1	3	2	-0.93	0.28	0.99	0	0	0	0	3	3	1	0
38	35-39	karnataka	rural	no education	hindu	male	middle	1852	moderate	1	male	respondent	9	3000	no	no	-193	61	242	37	6	1	1	0	0	1	2	3	-1.93	0.61	2.42	0	0	0	1	1	1	3	0
30	30-34	bihar	rural	no education	hindu	male	middle	1971	not anemic	5	female	respondent	2	2500	no	no	-46	-95	-102	40	6	3	1	0	0	0	2	2	-0.46	-0.95	-1.02	0	0	0	0	1	1	2	0
22	20-24	odisha	rural	secondary	muslim	male	middle	3130	mild	1	female	respondent	5	3200	no	no	-33	-349	-462	29	5	1	1	0	0	1	3	2	-0.33	-3.49	-4.62	0	1	1	0	2	2	1	0
21	20-24	assam	rural	secondary	hindu	male	poorest	1909	not anemic	1	male	respondent	5	2900	no	no	-127	-31	59	38	6	1	1	0	0	1	2	2	-1.27	-0.31	0.59	0	0	0	0	2	1	2	0
28	25-29	chhattisgarh	rural	secondary	hindu	male	poorer	1960	not anemic	2	female	respondent	2	2500	yes, last two weeks	no	-2	-119	-153	8	2	2	1	1	0	0	2	2	-0.02	-1.19	-1.53	0	0	0	0	2	1	4	0
21	20-24	tamil nadu	rural	secondary	hindu	male	richer	3086	not anemic	1	female	respondent	10	3900	no	yes	-153	-190	-163	17	3	1	1	1	0	1	3	2	-1.53	-1.9	-1.63	0	0	0	0	2	1	3	0
28	25-29	madhya pradesh	rural	no education	hindu	male	middle	1828	not anemic	2	male	respondent	4	2500	no	no	-241	-290	-234	46	6	2	1	0	0	1	1	2	-2.41	-2.9	-2.34	1	1	1	0	1	1	3	0
43	40-44	odisha	rural	primary	hindu	male	poorer	2531	not anemic	8	female	respondent	no antenatal visits	2600	no	no	-129	-205	-192	57	7	3	1	0	0	0	3	3	-1.29	-2.05	-1.92	0	0	1	0	1	1	2	0
24	20-24	madhya pradesh	rural	higher	hindu	male	middle	2251	mild	1	female	respondent	6	3500	no	no	-25	-115	-132	8	2	1	1	0	0	1	2	2	-0.25	-1.15	-1.32	0	0	0	0	3	1	3	0
25	25-29	madhya pradesh	urban	higher	hindu	male	richest	1778	not anemic	1	female	respondent	5	3000	yes, last two weeks	yes	-115	6	104	7	2	1	1	1	0	1	1	2	-1.15	0.06	1.04	0	0	0	1	3	1	1	0
37	35-39	bihar	rural	no education	muslim	female	poorer	2737	mild	3	male	respondent	3	2900	no	yes	57	-4	-50	35	5	3	1	1	1	0	3	3	0.57	-0.04	-0.5	0	0	0	0	1	2	2	0
26	25-29	maharashtra	rural	no education	hindu	male	poorest	1794	not anemic	2	male	respondent	5	3250	yes, last two weeks	no	-355	-139	53	15	3	2	1	1	0	1	1	2	-3.55	-1.39	0.53	1	0	0	0	1	1	4	0
22	20-24	uttar pradesh	rural	higher	hindu	female	poorest	2326	mild	1	male	respondent	2	2500	yes, last two weeks	no	-18	-56	-65	13	3	1	1	1	1	0	2	2	-0.18	-0.56	-0.65	0	0	0	0	3	1	3	0
28	25-29	haryana	urban	secondary	muslim	male	middle	2445	mild	2	female	respondent	5	3000	yes, last two weeks	yes	-166	54	172	14	3	2	1	1	0	1	2	2	-1.66	0.54	1.72	0	0	0	1	2	2	2	0
21	20-24	manipur	rural	secondary	hindu	male	poorer	1838	mild	1	male	respondent	5	3100	no	no	-70	-69	-48	24	5	1	1	0	0	1	1	2	-0.7	-0.69	-0.48	0	0	0	0	2	1	2	0
26	25-29	chhattisgarh	rural	secondary	hindu	male	richest	2065	mild	1	male	respondent	6	2700	no	no	-70	-53	-22	38	6	1	1	0	0	1	2	2	-0.7	-0.53	-0.22	0	0	0	0	2	1	2	0
21	20-24	bihar	rural	no education	hindu	male	poorest	1983	mild	1	female	respondent	2	3000	no	no	33	-38	-69	9	2	1	1	0	0	0	2	2	0.33	-0.38	-0.69	0	0	0	0	1	1	3	0
27	25-29	assam	rural	primary	hindu	male	poorer	2421	not anemic	3	male	respondent	3	3000	no	no	77	66	43	13	3	3	1	0	0	0	2	2	0.77	0.66	0.43	0	0	0	0	1	1	2	0
24	20-24	bihar	rural	primary	hindu	female	middle	1714	moderate	3	male	respondent	3	2300	no	yes	-32	-135	-160	18	4	3	0	1	1	0	1	2	-0.32	-1.35	-1.6	0	0	0	0	1	1	1	0
27	25-29	rajasthan	urban	secondary	hindu	male	richest	1861	mild	3	male	respondent	2	2500	no	no	-180	-316	-335	44	6	3	1	0	0	0	2	2	-1.8	-3.16	-3.35	0	1	1	0	2	1	2	0
26	25-29	jharkhand	rural	no education	hindu	male	poorest	1755	mild	2	female	respondent	no antenatal visits	2700	no	no	-294	-251	-100	34	5	2	1	0	0	0	1	2	-2.94	-2.51	-1	1	0	1	0	1	1	4	0
24	20-24	assam	rural	secondary	muslim	male	poorer	2269	mild	1	male	respondent	2	3000	no	no	-183	-59	80	49	7	1	1	0	0	0	2	2	-1.83	-0.59	0.8	0	0	0	0	2	2	1	0
29	25-29	punjab	rural	primary	sikh	male	richest	2568	not anemic	1	male	respondent	30	3000	no	no	-211	-111	27	50	7	1	1	0	0	1	3	2	-2.11	-1.11	0.27	1	0	0	0	1	3	1	0
30	30-34	assam	rural	secondary	muslim	male	poorer	1807	not anemic	3	male	respondent	3	3000	no	no	-342	-188	34	55	7	3	1	0	0	0	1	2	-3.42	-1.88	0.34	1	0	0	0	2	2	1	0
22	20-24	odisha	rural	secondary	hindu	male	poorest	1586	not anemic	1	female	respondent	5	3000	no	no	-70	33	91	28	5	1	1	0	0	1	1	2	-0.7	0.33	0.91	0	0	0	0	2	1	3	0
25	25-29	andhra pradesh	rural	secondary	hindu	male	middle	1747	moderate	2	male	respondent	5	2500	no	no	-211	-225	-166	39	6	2	1	0	0	1	1	2	-2.11	-2.25	-1.66	1	0	1	0	2	1	1	0
28	25-29	odisha	rural	secondary	hindu	male	poorest	1763	mild	2	male	respondent	2	2500	no	no	-205	-212	-137	51	7	2	1	0	0	0	1	2	-2.05	-2.12	-1.37	1	0	1	0	2	1	2	0
33	30-34	bihar	rural	primary	hindu	female	poorest	2354	mild	5	female	respondent	no antenatal visits	3500	yes, last two weeks	no	-305	-356	-249	28	5	3	1	1	1	0	2	2	-3.05	-3.56	-2.49	1	1	1	0	1	1	3	0
22	20-24	punjab	rural	secondary	sikh	male	richest	2190	moderate	1	male	respondent	3	3750	no	no	-139	20	145	39	6	1	1	0	0	0	2	2	-1.39	0.2	1.45	0	0	0	1	2	3	3	0
34	30-34	tamil nadu	rural	higher	hindu	male	richer	2343	not anemic	1	female	respondent	20	2100	no	no	-129	-136	-91	41	6	1	0	0	0	1	2	2	-1.29	-1.36	-0.91	0	0	0	0	3	1	2	0
24	20-24	madhya pradesh	urban	primary	hindu	male	middle	1606	not anemic	2	male	respondent	5	3500	yes, last two weeks	yes	-421	18	360	9	2	2	1	1	0	1	1	2	-4.21	0.18	3.6	1	0	0	1	1	1	2	0
27	25-29	uttar pradesh	urban	higher	hindu	male	richest	2624	not anemic	1	female	respondent	8	2750	no	no	91	11	-58	36	6	1	1	0	0	1	3	2	0.91	0.11	-0.58	0	0	0	0	3	1	1	0
28	25-29	uttarakhand	rural	higher	hindu	male	richer	2483	not anemic	2	female	respondent	1	2500	no	yes	-157	-133	-78	19	4	2	1	1	0	0	2	2	-1.57	-1.33	-0.78	0	0	0	0	3	1	2	0
21	20-24	bihar	rural	secondary	hindu	male	poorer	2052	mild	1	male	respondent	no antenatal visits	2500	no	yes	-109	-299	-324	7	2	1	1	1	0	0	2	2	-1.09	-2.99	-3.24	0	1	1	0	2	1	3	0
30	30-34	tamil nadu	urban	secondary	hindu	male	poorer	2492	mild	3	female	respondent	10	3000	no	no	-147	-139	-75	49	7	3	1	0	0	1	2	2	-1.47	-1.39	-0.75	0	0	0	0	2	1	3	0
27	25-29	puducherry	urban	higher	hindu	male	richer	2976	not anemic	1	male	respondent	8	1800	no	no	-253	-246	-165	13	3	1	0	0	0	1	3	2	-2.53	-2.46	-1.65	1	0	1	0	3	1	2	0
33	30-34	assam	rural	higher	hindu	female	richest	2112	not anemic	1	female	respondent	5	3450	no	no	-29	-8	8	18	4	1	1	0	1	1	2	2	-0.29	-0.08	0.08	0	0	0	0	3	1	2	0
22	20-24	odisha	rural	secondary	hindu	male	richer	1969	not anemic	2	female	respondent	3	2600	yes, last two weeks	no	-15	-198	-266	16	3	2	1	1	0	0	2	2	-0.15	-1.98	-2.66	0	1	0	0	2	1	3	0
28	25-29	punjab	rural	secondary	hindu	female	richer	3371	not anemic	2	female	respondent	9	3000	no	no	-197	-148	-49	30	5	2	1	0	1	1	3	2	-1.97	-1.48	-0.49	0	0	0	0	2	1	3	0
24	20-24	jharkhand	rural	primary	hindu	male	poorer	1934	mild	2	male	respondent	5	3000	no	no	-175	-218	-191	16	3	2	1	0	0	1	2	2	-1.75	-2.18	-1.91	0	0	1	0	1	1	2	0
28	25-29	uttar pradesh	rural	secondary	hindu	male	middle	2124	moderate	1	female	respondent	no antenatal visits	3000	no	no	-209	-113	-13	20	4	1	1	0	0	0	2	2	-2.09	-1.13	-0.13	1	0	0	0	2	1	4	0
37	35-39	uttarakhand	rural	secondary	buddhist/neo-buddhist	male	richest	2396	not anemic	1	male	respondent	5	3200	no	no	-52	-33	-10	17	3	1	1	0	0	1	2	3	-0.52	-0.33	-0.1	0	0	0	0	2	5	1	0
25	25-29	uttar pradesh	rural	no education	hindu	male	poorer	1868	mild	2	male	respondent	1	4000	no	no	-319	-149	55	41	6	2	1	0	0	0	2	2	-3.19	-1.49	0.55	1	0	0	0	1	1	2	0
25	25-29	odisha	rural	secondary	hindu	male	poorest	1525	moderate	2	female	respondent	5	2500	yes, last two weeks	no	-1	-42	-66	33	5	2	1	1	0	1	1	2	-0.01	-0.42	-0.66	0	0	0	0	2	1	3	0
24	20-24	karnataka	rural	secondary	hindu	male	poorer	2545	not anemic	2	male	respondent	25	2000	no	yes	-578	-235	133	14	3	2	0	1	0	1	3	2	-5.78	-2.35	1.33	1	0	1	1	2	1	2	0
27	25-29	odisha	rural	secondary	christian	female	poorest	2158	mild	3	female	respondent	5	2500	no	no	224	-31	-177	9	2	3	1	0	1	1	2	2	2.24	-0.31	-1.77	0	0	0	0	2	4	4	0
19	15-19	haryana	rural	primary	muslim	male	middle	1854	not anemic	1	male	respondent	no antenatal visits	3000	no	no	-60	-175	-198	19	4	1	1	0	0	0	2	1	-0.6	-1.75	-1.98	0	0	0	0	1	2	2	0
31	30-34	haryana	urban	secondary	hindu	female	richest	2411	mild	1	female	respondent	6	3500	no	no	-112	-80	-32	29	5	1	1	0	1	1	2	2	-1.12	-0.8	-0.32	0	0	0	0	2	1	1	0
23	20-24	tripura	urban	secondary	hindu	male	middle	2014	mild	1	female	respondent	3	2500	no	no	-159	-211	-170	26	5	1	1	0	0	0	2	2	-1.59	-2.11	-1.7	0	0	1	0	2	1	3	0
35	35-39	madhya pradesh	urban	primary	hindu	male	poorest	2300	mild	4	male	respondent	1	3500	no	no	-286	-441	-460	48	7	3	1	0	0	0	2	3	-2.86	-4.41	-4.6	1	1	1	0	1	1	4	0
43	40-44	odisha	urban	secondary	hindu	male	middle	1949	mild	2	female	respondent	3	2400	no	no	-110	-23	34	15	3	2	0	0	0	0	2	3	-1.1	-0.23	0.34	0	0	0	0	2	1	1	0
19	15-19	tamil nadu	rural	secondary	hindu	female	poorest	2317	moderate	1	male	respondent	7	3400	no	no	-17	-168	-224	21	4	1	1	0	1	1	2	1	-0.17	-1.68	-2.24	0	1	0	0	2	1	2	0
30	30-34	uttar pradesh	urban	no education	hindu	male	middle	1746	moderate	4	male	respondent	2	3000	yes, last two weeks	yes	-313	-360	-304	19	4	3	1	1	0	0	1	2	-3.13	-3.6	-3.04	1	1	1	0	1	1	3	0
28	25-29	manipur	urban	secondary	muslim	male	richer	2007	not anemic	2	female	respondent	7	3600	yes, last two weeks	yes	-150	-28	58	19	4	2	1	1	0	1	2	2	-1.5	-0.28	0.58	0	0	0	0	2	2	2	0
25	25-29	madhya pradesh	rural	primary	hindu	male	middle	2129	moderate	3	male	respondent	2	3200	no	no	-11	-146	-193	12	3	3	1	0	0	0	2	2	-0.11	-1.46	-1.93	0	0	0	0	1	1	1	0
19	15-19	assam	rural	no education	hindu	female	poorer	1935	not anemic	1	female	respondent	4	3400	no	no	-203	-31	93	12	3	1	1	0	1	1	2	1	-2.03	-0.31	0.93	1	0	0	0	1	1	4	0
27	25-29	rajasthan	urban	primary	hindu	male	poorer	2806	not anemic	3	male	respondent	3	2500	no	no	-116	-105	-66	33	5	3	1	0	0	0	3	2	-1.16	-1.05	-0.66	0	0	0	0	1	1	2	0
30	30-34	jharkhand	rural	no education	other	female	poorer	1742	mild	3	female	respondent	4	2500	no	yes	-170	-151	-67	9	2	3	1	1	1	1	1	2	-1.7	-1.51	-0.67	0	0	0	0	1	5	4	0
29	25-29	tamil nadu	urban	secondary	hindu	male	richest	2984	mild	2	male	respondent	9	2900	no	no	-124	-196	-191	45	6	2	1	0	0	1	3	2	-1.24	-1.96	-1.91	0	0	0	0	2	1	2	0
36	35-39	uttar pradesh	rural	no education	hindu	male	poorest	1463	moderate	2	female	respondent	1	3000	no	no	-97	-183	-191	17	3	2	1	0	0	0	1	3	-0.97	-1.83	-1.91	0	0	0	0	1	1	3	0
26	25-29	west bengal	rural	primary	hindu	male	poorest	1952	mild	1	female	respondent	9	3000	no	no	-87	-121	-110	32	5	1	1	0	0	1	2	2	-0.87	-1.21	-1.1	0	0	0	0	1	1	3	0
29	25-29	arunachal pradesh	rural	no education	hindu	male	poorest	2119	not anemic	4	female	respondent	no antenatal visits	3200	yes, last two weeks	no	-92	54	139	32	5	3	1	1	0	0	2	2	-0.92	0.54	1.39	0	0	0	1	1	1	2	0
30	30-34	chhattisgarh	rural	primary	hindu	male	richer	2029	mild	3	male	respondent	3	2500	no	no	0	2	4	36	6	3	1	0	0	0	2	2	0	0.02	0.04	0	0	0	0	1	1	3	0
39	35-39	uttar pradesh	rural	no education	hindu	male	poorest	2770	not anemic	7	male	respondent	4	3000	no	no	-183	-234	-194	25	5	3	1	0	0	1	3	3	-1.83	-2.34	-1.94	0	0	1	0	1	1	2	0
26	25-29	odisha	urban	primary	hindu	male	poorest	1694	mild	1	male	respondent	18	1700	no	no	-217	-196	-121	22	4	1	0	0	0	1	1	2	-2.17	-1.96	-1.21	1	0	0	0	1	1	2	0
27	25-29	punjab	rural	higher	sikh	male	richest	2375	not anemic	1	female	respondent	6	2500	no	yes	-141	-176	-150	18	4	1	1	1	0	1	2	2	-1.41	-1.76	-1.5	0	0	0	0	3	3	3	0
24	20-24	jharkhand	rural	no education	hindu	male	poorest	2229	mild	3	male	respondent	no antenatal visits	2500	no	no	31	-137	-213	20	4	3	1	0	0	0	2	2	0.31	-1.37	-2.13	0	1	0	0	1	1	3	0
25	25-29	bihar	urban	primary	hindu	male	poorer	1860	mild	2	male	respondent	8	2500	no	yes	-309	-258	-151	18	4	2	1	1	0	1	2	2	-3.09	-2.58	-1.51	1	0	1	0	1	1	3	0
25	25-29	haryana	urban	higher	hindu	male	richest	2354	not anemic	1	female	respondent	9	3000	no	no	-366	-52	176	22	4	1	1	0	0	1	2	2	-3.66	-0.52	1.76	1	0	0	1	3	1	1	0
33	30-34	chhattisgarh	rural	secondary	hindu	male	middle	2188	not anemic	4	female	respondent	5	3000	no	no	-178	-216	-159	58	7	3	1	0	0	1	2	2	-1.78	-2.16	-1.59	0	0	1	0	2	1	4	0
34	30-34	odisha	rural	secondary	hindu	male	poorest	2266	moderate	3	female	respondent	5	3000	no	no	-96	-128	-110	22	4	3	1	0	0	1	2	2	-0.96	-1.28	-1.1	0	0	0	0	2	1	2	0
20	20-24	maharashtra	urban	secondary	hindu	male	middle	1900	moderate	1	female	respondent	8	2500	yes, last two weeks	yes	50	-112	-186	10	2	1	1	1	0	1	2	2	0.5	-1.12	-1.86	0	0	0	0	2	1	1	0
25	25-29	punjab	rural	primary	sikh	male	richest	2664	not anemic	2	male	respondent	4	3500	no	no	-136	-129	-91	16	3	2	1	0	0	1	3	2	-1.36	-1.29	-0.91	0	0	0	0	1	3	3	0
19	15-19	madhya pradesh	rural	secondary	hindu	male	richer	1744	not anemic	2	male	respondent	2	3500	yes, last two weeks	no	136	-196	-396	29	5	2	1	1	0	0	1	1	1.36	-1.96	-3.96	0	1	0	0	2	1	4	0
32	30-34	maharashtra	rural	secondary	hindu	male	middle	1890	mild	2	male	respondent	3	2500	no	yes	96	-305	-474	8	2	2	1	1	0	0	2	2	0.96	-3.05	-4.74	0	1	1	0	2	1	3	0
31	30-34	bihar	rural	no education	hindu	male	poorest	1865	not anemic	5	male	respondent	3	3000	no	no	-388	-305	-142	27	5	3	1	0	0	0	2	2	-3.88	-3.05	-1.42	1	0	1	0	1	1	3	0
23	20-24	karnataka	rural	secondary	hindu	male	richer	1846	mild	2	female	respondent	7	2000	no	yes	-170	-324	-335	15	3	2	0	1	0	1	1	2	-1.7	-3.24	-3.35	0	1	1	0	2	1	1	0
31	30-34	andaman and nicobar islands	rural	secondary	hindu	male	richer	2382	not anemic	2	female	respondent	6	2500	no	no	-198	-387	-413	59	7	2	1	0	0	1	2	2	-1.98	-3.87	-4.13	0	1	1	0	2	1	1	0
27	25-29	karnataka	rural	no education	hindu	male	middle	1895	mild	4	male	respondent	3	2800	no	no	-103	-205	-223	26	5	3	1	0	0	0	2	2	-1.03	-2.05	-2.23	0	1	1	0	1	1	3	0
24	20-24	jammu and kashmir	rural	secondary	hindu	male	richest	2340	not anemic	1	male	respondent	15	3200	no	no	-300	-455	-463	18	4	1	1	0	0	1	2	2	-3	-4.55	-4.63	1	1	1	0	2	1	1	0
23	20-24	tamil nadu	rural	no education	hindu	male	poorer	2030	not anemic	1	female	respondent	12	3500	no	no	-305	-238	-112	15	3	1	1	0	0	1	2	2	-3.05	-2.38	-1.12	1	0	1	0	1	1	3	0
31	30-34	uttar pradesh	rural	secondary	hindu	male	poorest	2322	not anemic	4	male	respondent	2	3000	no	yes	-203	-105	8	31	5	3	1	1	0	0	2	2	-2.03	-1.05	0.08	1	0	0	0	2	1	3	0
29	25-29	bihar	rural	secondary	muslim	female	poorer	1944	not anemic	3	female	respondent	8	3000	don't know	yes	-209	-189	-122	16	3	3	1	1	1	1	2	2	-2.09	-1.89	-1.22	1	0	0	0	2	2	4	0
24	20-24	odisha	urban	primary	hindu	male	poorer	1645	not anemic	3	male	respondent	7	3500	no	yes	-141	-103	-48	19	4	3	1	1	0	1	1	2	-1.41	-1.03	-0.48	0	0	0	0	1	1	3	0
27	25-29	madhya pradesh	urban	secondary	hindu	male	richer	2083	moderate	3	female	respondent	5	1300	no	no	-246	-211	-93	37	6	3	0	0	0	1	2	2	-2.46	-2.11	-0.93	1	0	1	0	2	1	2	0
30	30-34	maharashtra	rural	secondary	hindu	male	middle	1989	mild	3	female	respondent	8	2500	no	no	401	130	-106	25	5	3	1	0	0	1	2	2	4.01	1.3	-1.06	0	0	0	0	2	1	1	0
32	30-34	rajasthan	rural	no education	hindu	male	poorer	2184	not anemic	3	male	respondent	2	2500	no	no	-151	98	234	9	2	3	1	0	0	0	2	2	-1.51	0.98	2.34	0	0	0	1	1	1	3	0
30	30-34	bihar	rural	primary	hindu	male	middle	1910	moderate	2	female	respondent	4	2500	no	no	-117	-327	-345	7	2	2	1	0	0	1	2	2	-1.17	-3.27	-3.45	0	1	1	0	1	1	2	0
24	20-24	odisha	rural	no education	hindu	male	poorest	1933	not anemic	2	female	respondent	7	3000	no	no	-262	-250	-164	17	3	2	1	0	0	1	2	2	-2.62	-2.5	-1.64	1	0	1	0	1	1	4	0
23	20-24	uttarakhand	urban	secondary	hindu	male	richer	2069	mild	2	male	respondent	4	2000	no	no	-185	15	130	17	3	2	0	0	0	1	2	2	-1.85	0.15	1.3	0	0	0	1	2	1	3	0
28	25-29	chhattisgarh	urban	secondary	hindu	male	richer	2421	not anemic	2	female	respondent	5	2900	no	no	-164	-112	-32	26	5	2	1	0	0	1	2	2	-1.64	-1.12	-0.32	0	0	0	0	2	1	3	0
27	25-29	odisha	urban	higher	hindu	female	richer	2108	mild	1	male	respondent	5	4000	no	no	-136	53	160	20	4	1	1	0	1	1	2	2	-1.36	0.53	1.6	0	0	0	1	3	1	3	0
23	20-24	nagaland	urban	higher	christian	male	richer	2022	not anemic	1	male	respondent	2	3500	no	no	-83	-70	-45	13	3	1	1	0	0	0	2	2	-0.83	-0.7	-0.45	0	0	0	0	3	4	4	0
35	35-39	bihar	rural	secondary	hindu	male	poorest	2001	not anemic	5	male	respondent	1	3000	no	no	-244	-220	-124	31	5	3	1	0	0	0	2	3	-2.44	-2.2	-1.24	1	0	1	0	2	1	2	0
28	25-29	bihar	rural	no education	hindu	male	poorest	1757	moderate	4	male	respondent	no antenatal visits	2500	no	no	-25	-138	-190	50	7	3	1	0	0	0	1	2	-0.25	-1.38	-1.9	0	0	0	0	1	1	2	0
40	40-44	chhattisgarh	urban	higher	hindu	male	richest	2216	not anemic	3	female	respondent	3	3000	no	no	-190	-227	-167	43	6	3	1	0	0	0	2	3	-1.9	-2.27	-1.67	0	0	1	0	3	1	1	0
24	20-24	karnataka	rural	secondary	hindu	female	middle	1860	not anemic	2	female	respondent	9	1900	no	no	17	-97	-163	50	7	2	0	0	1	1	2	2	0.17	-0.97	-1.63	0	0	0	0	2	1	1	0
31	30-34	odisha	rural	no education	hindu	male	poorest	1697	mild	2	female	respondent	2	2000	no	yes	-252	-257	-168	22	4	2	0	1	0	0	1	2	-2.52	-2.57	-1.68	1	0	1	0	1	1	4	0
30	30-34	assam	rural	secondary	hindu	male	poorer	2001	not anemic	2	male	respondent	3	8800	no	yes	-70	-169	-197	51	7	2	1	1	0	0	2	2	-0.7	-1.69	-1.97	0	0	0	0	2	1	3	0
30	30-34	madhya pradesh	rural	no education	hindu	male	middle	2115	not anemic	3	male	respondent	9	2000	no	no	8	-181	-288	47	6	3	0	0	0	1	2	2	0.08	-1.81	-2.88	0	1	0	0	1	1	2	0
29	25-29	gujarat	urban	secondary	hindu	male	poorer	2144	moderate	2	female	respondent	15	2000	no	no	-303	-173	13	36	6	2	0	0	0	1	2	2	-3.03	-1.73	0.13	1	0	0	0	2	1	2	0
28	25-29	odisha	rural	secondary	hindu	male	richer	2405	not anemic	3	male	respondent	6	2700	no	no	-256	-183	-51	9	2	3	1	0	0	1	2	2	-2.56	-1.83	-0.51	1	0	0	0	2	1	2	0
28	25-29	tripura	rural	secondary	hindu	male	poorer	1816	mild	1	male	respondent	4	2400	no	no	-26	-140	-192	37	6	1	0	0	0	1	1	2	-0.26	-1.4	-1.92	0	0	0	0	2	1	3	0
19	15-19	madhya pradesh	rural	secondary	hindu	male	poorer	1799	moderate	1	female	respondent	4	2500	no	no	-305	-236	-91	25	5	1	1	0	0	1	1	1	-3.05	-2.36	-0.91	1	0	1	0	2	1	2	0
27	25-29	chhattisgarh	rural	secondary	hindu	female	middle	1562	moderate	2	female	respondent	4	2500	no	no	-79	-130	-127	57	7	2	1	0	1	1	1	2	-0.79	-1.3	-1.27	0	0	0	0	2	1	4	0
23	20-24	uttar pradesh	rural	secondary	hindu	male	richest	2492	not anemic	1	male	respondent	2	3000	no	no	-108	-354	-425	16	3	1	1	0	0	0	2	2	-1.08	-3.54	-4.25	0	1	1	0	2	1	1	0
35	35-39	bihar	rural	secondary	hindu	female	poorest	2153	moderate	6	male	respondent	1	2750	no	no	-252	-121	37	43	6	3	1	0	1	0	2	3	-2.52	-1.21	0.37	1	0	0	0	2	1	2	0
29	25-29	uttar pradesh	rural	higher	hindu	male	richer	2743	moderate	2	female	respondent	5	3500	no	no	-61	4	52	39	6	2	1	0	0	1	3	2	-0.61	0.04	0.52	0	0	0	0	3	1	1	0
27	25-29	karnataka	rural	higher	muslim	male	richest	2896	mild	2	male	respondent	9	3500	no	yes	-144	-241	-243	53	7	2	1	1	0	1	3	2	-1.44	-2.41	-2.43	0	1	1	0	3	2	2	0
24	20-24	assam	urban	secondary	muslim	female	poorer	1848	not anemic	1	female	respondent	3	3500	no	no	68	-58	-143	42	6	1	1	0	1	0	1	2	0.68	-0.58	-1.43	0	0	0	0	2	2	1	0
28	25-29	madhya pradesh	urban	secondary	muslim	male	richer	2900	not anemic	3	female	respondent	no antenatal visits	2000	no	no	-259	-178	-38	29	5	3	0	0	0	0	3	2	-2.59	-1.78	-0.38	1	0	0	0	2	2	2	0
24	20-24	assam	rural	secondary	hindu	male	poorer	1752	mild	1	female	respondent	no antenatal visits	3000	no	no	-130	-132	-101	16	3	1	1	0	0	0	1	2	-1.3	-1.32	-1.01	0	0	0	0	2	1	3	0
23	20-24	bihar	rural	no education	hindu	male	poorest	2141	not anemic	2	female	respondent	2	3000	no	no	-131	-119	-70	22	4	2	1	0	0	0	2	2	-1.31	-1.19	-0.7	0	0	0	0	1	1	3	0
31	30-34	kerala	urban	secondary	hindu	male	richer	2402	mild	2	female	respondent	22	2250	no	no	-83	-255	-295	22	4	2	0	0	0	1	2	2	-0.83	-2.55	-2.95	0	1	1	0	2	1	2	0
23	20-24	assam	rural	secondary	hindu	male	middle	2494	not anemic	1	female	respondent	3	2700	no	no	-160	-193	-144	46	6	1	1	0	0	0	2	2	-1.6	-1.93	-1.44	0	0	0	0	2	1	2	0
28	25-29	mizoram	rural	no education	christian	male	middle	2301	not anemic	3	male	respondent	4	3000	no	no	495	204	-68	28	5	3	1	0	0	1	2	2	4.95	2.04	-0.68	0	0	0	0	1	4	4	0
28	25-29	punjab	urban	secondary	hindu	male	richest	2519	not anemic	2	female	respondent	5	3000	no	no	381	141	-79	27	5	2	1	0	0	1	3	2	3.81	1.41	-0.79	0	0	0	0	2	1	2	0
37	35-39	uttar pradesh	rural	no education	muslim	male	poorer	1823	mild	6	female	respondent	3	3500	no	yes	14	-131	-188	11	2	3	1	1	0	0	1	3	0.14	-1.31	-1.88	0	0	0	0	1	2	2	0
23	20-24	himachal pradesh	urban	secondary	hindu	male	richer	2948	not anemic	1	male	respondent	5	2750	no	no	-112	-53	-4	14	3	1	1	0	0	1	3	2	-1.12	-0.53	-0.04	0	0	0	0	2	1	1	0
27	25-29	assam	urban	primary	hindu	female	richest	2268	not anemic	1	male	respondent	4	3000	no	no	66	12	-33	34	5	1	1	0	1	1	2	2	0.66	0.12	-0.33	0	0	0	0	1	1	3	0
30	30-34	madhya pradesh	rural	primary	hindu	male	poorest	2056	not anemic	3	male	respondent	no antenatal visits	3000	no	no	-45	-92	-100	41	6	3	1	0	0	0	2	2	-0.45	-0.92	-1	0	0	0	0	1	1	2	0
24	20-24	uttar pradesh	urban	secondary	hindu	male	middle	1800	mild	2	male	respondent	no antenatal visits	3500	no	no	35	17	4	14	3	2	1	0	0	0	1	2	0.35	0.17	0.04	0	0	0	0	2	1	2	0
33	30-34	sikkim	rural	secondary	hindu	male	middle	2430	mild	3	male	respondent	9	3500	no	no	-141	-161	-117	53	7	3	1	0	0	1	2	2	-1.41	-1.61	-1.17	0	0	0	0	2	1	2	0
29	25-29	bihar	rural	no education	hindu	male	poorer	2139	mild	4	female	respondent	no antenatal visits	3000	no	no	110	-55	-143	11	2	3	1	0	0	0	2	2	1.1	-0.55	-1.43	0	0	0	0	1	1	2	0
27	25-29	jharkhand	urban	secondary	hindu	male	middle	1899	moderate	1	male	respondent	3	2500	no	no	-166	-158	-88	52	7	1	1	0	0	0	2	2	-1.66	-1.58	-0.88	0	0	0	0	2	1	2	0
24	20-24	uttar pradesh	rural	no education	hindu	male	poorest	1675	mild	2	male	respondent	2	3000	no	no	-99	-162	-168	32	5	2	1	0	0	0	1	2	-0.99	-1.62	-1.68	0	0	0	0	1	1	2	0
20	20-24	uttar pradesh	rural	no education	hindu	male	poorer	1824	mild	1	female	respondent	4	2500	yes, last two weeks	no	-229	-261	-200	14	3	1	1	1	0	1	1	2	-2.29	-2.61	-2	1	0	1	0	1	1	1	0
28	25-29	chhattisgarh	urban	higher	hindu	male	richest	2407	mild	1	female	respondent	18	3200	no	no	145	236	217	24	5	1	1	0	0	1	2	2	1.45	2.36	2.17	0	0	0	1	3	1	1	0
24	20-24	jharkhand	rural	primary	other	female	poorest	1660	mild	2	male	respondent	2	2600	no	no	-301	-324	-255	19	4	2	1	0	1	0	1	2	-3.01	-3.24	-2.55	1	1	1	0	1	5	4	0
25	25-29	assam	rural	primary	hindu	male	poorest	2387	mild	1	male	respondent	5	2600	no	no	-198	-174	-95	25	5	1	1	0	0	1	2	2	-1.98	-1.74	-0.95	0	0	0	0	1	1	3	0
32	30-34	himachal pradesh	rural	secondary	hindu	female	richer	2739	mild	2	male	respondent	10	3000	no	no	197	-57	-238	31	5	2	1	0	1	1	3	2	1.97	-0.57	-2.38	0	1	0	0	2	1	3	0
29	25-29	gujarat	rural	higher	christian	male	middle	2225	mild	1	male	respondent	9	3000	no	no	-107	-212	-233	43	6	1	1	0	0	1	2	2	-1.07	-2.12	-2.33	0	1	1	0	3	4	4	0
23	20-24	andhra pradesh	rural	primary	christian	male	middle	2169	moderate	3	male	respondent	no antenatal visits	4500	no	no	-277	-130	39	35	5	3	1	0	0	0	2	2	-2.77	-1.3	0.39	1	0	0	0	1	4	3	0
31	30-34	telangana	urban	higher	hindu	male	richer	2050	not anemic	2	female	respondent	15	2500	no	no	-260	-226	-98	30	5	2	1	0	0	1	2	2	-2.6	-2.26	-0.98	1	0	1	0	3	1	2	0
38	35-39	kerala	rural	secondary	muslim	male	middle	2178	not anemic	3	female	respondent	14	2850	no	no	585	30	-440	38	6	3	1	0	0	1	2	3	5.85	0.3	-4.4	0	1	0	0	2	2	2	0
26	25-29	tamil nadu	rural	secondary	hindu	male	richer	2203	not anemic	1	male	respondent	4	2750	no	no	-61	-34	-7	11	2	1	1	0	0	1	2	2	-0.61	-0.34	-0.07	0	0	0	0	2	1	2	0
26	25-29	punjab	urban	secondary	sikh	male	richest	2041	mild	2	male	respondent	2	2007	no	no	-364	-248	-93	16	3	2	0	0	0	0	2	2	-3.64	-2.48	-0.93	1	0	1	0	2	3	2	0
26	25-29	rajasthan	rural	secondary	hindu	male	poorer	2325	moderate	2	female	respondent	6	3500	no	no	-355	-281	-82	36	6	2	1	0	0	1	2	2	-3.55	-2.81	-0.82	1	0	1	0	2	1	4	0
36	35-39	chhattisgarh	rural	secondary	hindu	male	poorest	1768	mild	2	male	respondent	7	3500	no	no	-235	-215	-132	23	4	2	1	0	0	1	1	3	-2.35	-2.15	-1.32	1	0	1	0	2	1	2	0
20	20-24	uttar pradesh	rural	higher	hindu	male	richer	2211	moderate	1	female	respondent	4	3000	yes, last two weeks	no	14	118	152	15	3	1	1	1	0	1	2	2	0.14	1.18	1.52	0	0	0	1	3	1	1	0
27	25-29	assam	rural	secondary	hindu	male	middle	2371	not anemic	1	male	respondent	8	2800	yes, last two weeks	yes	-231	-219	-123	57	7	1	1	1	0	1	2	2	-2.31	-2.19	-1.23	1	0	1	0	2	1	1	0
23	20-24	odisha	rural	secondary	hindu	male	poorest	1864	not anemic	1	male	respondent	4	2500	no	no	-366	-235	17	7	2	1	1	0	0	1	2	2	-3.66	-2.35	0.17	1	0	1	0	2	1	4	0
19	15-19	gujarat	urban	secondary	hindu	female	richest	2147	not anemic	1	male	respondent	9	3320	no	no	207	117	24	7	2	1	1	0	1	1	2	1	2.07	1.17	0.24	0	0	0	0	2	1	1	0
33	30-34	himachal pradesh	rural	secondary	hindu	male	richest	2248	mild	3	female	respondent	10	2600	no	no	-194	-149	-59	25	5	3	1	0	0	1	2	2	-1.94	-1.49	-0.59	0	0	0	0	2	1	3	0
30	30-34	tamil nadu	urban	secondary	christian	male	richer	2284	mild	2	female	respondent	9	3000	no	no	-7	173	258	41	6	2	1	0	0	1	2	2	-0.07	1.73	2.58	0	0	0	1	2	4	2	0
22	20-24	tamil nadu	rural	secondary	hindu	male	richer	1905	mild	1	male	respondent	15	3000	no	no	-346	-259	-121	16	3	1	1	0	0	1	2	2	-3.46	-2.59	-1.21	1	0	1	0	2	1	3	0
26	25-29	gujarat	rural	secondary	hindu	female	richer	2154	mild	1	male	respondent	3	3500	no	no	-349	35	315	31	5	1	1	0	1	0	2	2	-3.49	0.35	3.15	1	0	0	1	2	1	2	0
30	30-34	gujarat	urban	secondary	hindu	female	richest	2281	mild	2	male	respondent	no antenatal visits	3000	no	no	291	138	-33	36	6	2	1	0	1	0	2	2	2.91	1.38	-0.33	0	0	0	0	2	1	2	0
34	30-34	gujarat	rural	primary	hindu	male	poorer	2439	moderate	3	female	respondent	4	2500	no	no	-254	-276	-173	33	5	3	1	0	0	1	2	2	-2.54	-2.76	-1.73	1	0	1	0	1	1	3	0
25	25-29	west bengal	urban	secondary	hindu	male	richest	2109	not anemic	1	male	respondent	3	2700	no	no	47	25	1	38	6	1	1	0	0	0	2	2	0.47	0.25	0.01	0	0	0	0	2	1	2	0
25	25-29	uttar pradesh	urban	higher	hindu	male	richer	1899	not anemic	1	male	respondent	5	1500	yes, last two weeks	yes	-312	-289	-193	20	4	1	0	1	0	1	2	2	-3.12	-2.89	-1.93	1	0	1	0	3	1	2	0
26	25-29	punjab	rural	primary	sikh	male	richer	1993	moderate	1	female	respondent	15	4500	no	no	-108	-203	-207	54	7	1	1	0	0	1	2	2	-1.08	-2.03	-2.07	0	1	1	0	1	3	3	0
32	30-34	uttarakhand	rural	secondary	hindu	male	middle	1955	not anemic	3	male	respondent	5	3000	no	yes	-207	-55	83	30	5	3	1	1	0	1	2	2	-2.07	-0.55	0.83	1	0	0	0	2	1	1	0
25	25-29	madhya pradesh	urban	secondary	hindu	male	middle	1890	not anemic	1	male	respondent	8	3000	yes, last two weeks	no	-145	-302	-323	22	4	1	1	1	0	1	2	2	-1.45	-3.02	-3.23	0	1	1	0	2	1	2	0
30	30-34	tamil nadu	urban	secondary	hindu	male	middle	2623	mild	1	female	respondent	2	3500	no	no	518	145	-96	10	2	1	1	0	0	0	3	2	5.18	1.45	-0.96	0	0	0	0	2	1	3	0
33	30-34	karnataka	rural	secondary	hindu	male	middle	1968	not anemic	2	male	respondent	5	3100	no	yes	-96	-180	-194	58	7	2	1	1	0	1	2	2	-0.96	-1.8	-1.94	0	0	0	0	2	1	2	0
30	30-34	gujarat	rural	no education	hindu	male	poorest	2276	mild	2	male	respondent	no antenatal visits	3000	no	no	-209	-221	-149	59	7	2	1	0	0	0	2	2	-2.09	-2.21	-1.49	1	0	1	0	1	1	2	0
28	25-29	meghalaya	rural	primary	christian	male	poorer	2297	not anemic	1	female	respondent	3	2500	no	no	-166	-137	-64	33	5	1	1	0	0	0	2	2	-1.66	-1.37	-0.64	0	0	0	0	1	4	4	0
25	25-29	uttar pradesh	rural	primary	hindu	male	middle	2568	moderate	3	male	respondent	4	3750	no	no	-204	-57	78	30	5	3	1	0	0	1	3	2	-2.04	-0.57	0.78	1	0	0	0	1	1	2	0
31	30-34	bihar	rural	no education	hindu	male	poorer	1862	mild	3	female	respondent	no antenatal visits	3000	no	no	-185	-165	-74	59	7	3	1	0	0	0	2	2	-1.85	-1.65	-0.74	0	0	0	0	1	1	2	0
25	25-29	haryana	rural	higher	hindu	male	richer	2118	mild	1	male	respondent	4	3500	no	no	-560	-175	282	8	2	1	1	0	0	1	2	2	-5.6	-1.75	2.82	1	0	0	1	3	1	3	0
28	25-29	delhi	urban	secondary	muslim	male	richest	3310	not anemic	2	female	respondent	20	2900	yes, last two weeks	yes	-379	-470	-365	36	6	2	1	1	0	1	3	2	-3.79	-4.7	-3.65	1	1	1	0	2	2	2	0
22	20-24	rajasthan	rural	no education	hindu	male	poorer	1820	not anemic	1	male	respondent	6	2500	no	no	-126	-238	-252	15	3	1	1	0	0	1	1	2	-1.26	-2.38	-2.52	0	1	1	0	1	1	3	0
40	40-44	rajasthan	rural	no education	hindu	female	middle	2143	mild	4	female	respondent	8	2200	no	no	-296	-118	57	25	5	3	0	0	1	1	2	3	-2.96	-1.18	0.57	1	0	0	0	1	1	2	0
18	15-19	uttarakhand	rural	secondary	hindu	male	middle	1958	mild	1	female	respondent	1	2500	no	no	-146	-49	23	16	3	1	1	0	0	0	2	1	-1.46	-0.49	0.23	0	0	0	0	2	1	3	0
36	35-39	punjab	urban	higher	hindu	male	richest	2077	moderate	1	male	respondent	5	3000	no	no	-208	-74	43	12	3	1	1	0	0	1	2	3	-2.08	-0.74	0.43	1	0	0	0	3	1	3	0
22	20-24	rajasthan	rural	secondary	hindu	male	poorer	1684	moderate	1	female	respondent	4	3000	no	yes	-144	-106	-43	23	4	1	1	1	0	1	1	2	-1.44	-1.06	-0.43	0	0	0	0	2	1	2	0
23	20-24	madhya pradesh	rural	primary	hindu	male	middle	1865	not anemic	3	female	respondent	2	2500	no	no	-189	-69	52	9	2	3	1	0	0	0	2	2	-1.89	-0.69	0.52	0	0	0	0	1	1	2	0
36	35-39	manipur	rural	higher	hindu	male	middle	2146	mild	4	female	respondent	9	3000	yes, last two weeks	no	-295	-242	-89	40	6	3	1	1	0	1	2	3	-2.95	-2.42	-0.89	1	0	1	0	3	1	1	0
26	25-29	manipur	urban	secondary	hindu	male	richer	2137	not anemic	2	male	respondent	3	3500	no	yes	-113	-98	-50	42	6	2	1	1	0	0	2	2	-1.13	-0.98	-0.5	0	0	0	0	2	1	1	0
23	20-24	madhya pradesh	rural	primary	hindu	male	poorest	1965	mild	2	male	respondent	6	2500	yes, last two weeks	yes	-256	-249	-169	22	4	2	1	1	0	1	2	2	-2.56	-2.49	-1.69	1	0	1	0	1	1	4	0
20	20-24	odisha	rural	secondary	hindu	male	middle	2172	not anemic	1	female	respondent	3	2000	no	no	-66	-97	-93	27	5	1	0	0	0	0	2	2	-0.66	-0.97	-0.93	0	0	0	0	2	1	2	0
45	45-49	rajasthan	rural	no education	hindu	male	poorest	2052	not anemic	4	male	respondent	4	2800	no	no	-153	-291	-308	27	5	3	1	0	0	1	2	3	-1.53	-2.91	-3.08	0	1	1	0	1	1	4	0
21	20-24	odisha	urban	primary	hindu	male	poorer	1527	not anemic	2	male	respondent	4	3500	no	no	-154	-196	-162	22	4	2	1	0	0	1	1	2	-1.54	-1.96	-1.62	0	0	0	0	1	1	4	0
30	30-34	madhya pradesh	rural	secondary	hindu	male	richest	2640	mild	3	male	respondent	6	3000	no	no	-288	-240	-112	35	5	3	1	0	0	1	3	2	-2.88	-2.4	-1.12	1	0	1	0	2	1	1	0
26	25-29	madhya pradesh	rural	secondary	hindu	male	poorest	1994	mild	3	male	respondent	3	2500	no	no	-115	-165	-139	10	2	3	1	0	0	0	2	2	-1.15	-1.65	-1.39	0	0	0	0	2	1	4	0
25	25-29	manipur	rural	secondary	hindu	male	middle	2532	not anemic	1	female	respondent	10	3100	no	no	-53	-26	1	37	6	1	1	0	0	1	3	2	-0.53	-0.26	0.01	0	0	0	0	2	1	1	0
21	20-24	west bengal	rural	secondary	hindu	female	poorer	1498	mild	1	female	respondent	6	3200	no	no	-62	-127	-133	21	4	1	1	0	1	1	1	2	-0.62	-1.27	-1.33	0	0	0	0	2	1	1	0
29	25-29	karnataka	urban	secondary	hindu	female	richer	2289	mild	1	female	respondent	8	3000	no	no	-175	-306	-291	32	5	1	1	0	1	1	2	2	-1.75	-3.06	-2.91	0	1	1	0	2	1	4	0
17	15-19	jharkhand	rural	secondary	hindu	male	poorer	2194	mild	2	female	respondent	2	2800	no	no	-165	-209	-172	20	4	2	1	0	0	0	2	1	-1.65	-2.09	-1.72	0	0	1	0	2	1	2	0
37	35-39	andhra pradesh	urban	higher	hindu	male	richest	2712	mild	1	female	respondent	12	3000	no	no	29	-37	-78	44	6	1	1	0	0	1	3	3	0.29	-0.37	-0.78	0	0	0	0	3	1	2	0
31	30-34	manipur	rural	higher	christian	male	richer	2367	mild	2	male	respondent	3	3200	no	no	-134	-7	90	29	5	2	1	0	0	0	2	2	-1.34	-0.07	0.9	0	0	0	0	3	4	4	0
28	25-29	rajasthan	rural	no education	hindu	male	middle	2274	not anemic	4	male	respondent	4	2500	no	no	-227	-172	-50	56	7	3	1	0	0	1	2	2	-2.27	-1.72	-0.5	1	0	0	0	1	1	3	0
28	25-29	west bengal	rural	primary	hindu	male	poorer	1905	mild	2	male	respondent	3	2250	no	no	-192	-196	-123	53	7	2	0	0	0	0	2	2	-1.92	-1.96	-1.23	0	0	0	0	1	1	3	0
33	30-34	maharashtra	rural	no education	hindu	male	poorest	2290	not anemic	5	female	respondent	no antenatal visits	2000	no	no	41	-204	-354	53	7	3	0	0	0	0	2	2	0.41	-2.04	-3.54	0	1	1	0	1	1	4	0
28	25-29	andhra pradesh	rural	no education	christian	male	middle	2754	mild	2	female	respondent	6	2800	no	no	-219	-325	-275	31	5	2	1	0	0	1	3	2	-2.19	-3.25	-2.75	1	1	1	0	1	4	3	0
23	20-24	karnataka	urban	secondary	hindu	female	richer	1831	not anemic	1	male	respondent	9	2450	yes, last two weeks	no	-7	1	8	35	5	1	0	1	1	1	1	2	-0.07	0.01	0.08	0	0	0	0	2	1	3	0
35	35-39	uttar pradesh	rural	no education	hindu	male	poorer	2042	mild	5	male	respondent	2	3000	no	no	-80	-327	-432	48	7	3	1	0	0	0	2	3	-0.8	-3.27	-4.32	0	1	1	0	1	1	3	0
25	25-29	chhattisgarh	rural	secondary	hindu	male	richer	2006	not anemic	3	male	respondent	4	3000	no	no	-164	-134	-73	20	4	3	1	0	0	1	2	2	-1.64	-1.34	-0.73	0	0	0	0	2	1	4	0
27	25-29	arunachal pradesh	urban	secondary	hindu	male	richer	2278	not anemic	1	male	respondent	7	3700	no	no	-100	-130	-109	43	6	1	1	0	0	1	2	2	-1	-1.3	-1.09	0	0	0	0	2	1	3	0
30	30-34	manipur	rural	secondary	christian	male	richest	2413	mild	3	male	respondent	5	3500	no	no	160	-53	-167	9	2	3	1	0	0	1	2	2	1.6	-0.53	-1.67	0	0	0	0	2	4	4	0
30	30-34	odisha	rural	secondary	hindu	male	poorest	2002	mild	2	male	respondent	7	3200	no	no	-408	-318	-109	10	2	2	1	0	0	1	2	2	-4.08	-3.18	-1.09	1	0	1	0	2	1	3	0
35	35-39	bihar	rural	no education	muslim	female	poorer	1968	moderate	4	male	respondent	3	2000	no	no	-220	-226	-152	28	5	3	0	0	1	0	2	3	-2.2	-2.26	-1.52	1	0	1	0	1	2	2	0
26	25-29	telangana	rural	higher	hindu	male	richest	2196	mild	1	male	respondent	2	2500	no	yes	71	-53	-118	6	2	1	1	1	0	0	2	2	0.71	-0.53	-1.18	0	0	0	0	3	1	3	0
27	25-29	uttarakhand	rural	secondary	hindu	male	middle	1816	not anemic	2	female	respondent	4	3600	no	yes	-79	-5	47	24	5	2	1	1	0	1	1	2	-0.79	-0.05	0.47	0	0	0	0	2	1	1	0
24	20-24	punjab	urban	higher	hindu	male	richest	2331	not anemic	2	male	respondent	6	3000	no	no	-476	-235	15	21	4	2	1	0	0	1	2	2	-4.76	-2.35	0.15	1	0	1	0	3	1	1	0
34	30-34	nagaland	rural	secondary	christian	male	middle	2100	not anemic	2	male	respondent	2	2800	no	no	-208	-120	-27	20	4	2	1	0	0	0	2	2	-2.08	-1.2	-0.27	1	0	0	0	2	4	4	0
22	20-24	meghalaya	rural	secondary	christian	male	poorer	2239	mild	1	male	respondent	4	3000	no	yes	-121	-162	-142	43	6	1	1	1	0	1	2	2	-1.21	-1.62	-1.42	0	0	0	0	2	4	4	0
30	30-34	bihar	urban	no education	muslim	male	poorest	1828	mild	2	female	respondent	no antenatal visits	3000	no	no	-128	-222	-216	49	7	2	1	0	0	0	1	2	-1.28	-2.22	-2.16	0	1	1	0	1	2	2	0
29	25-29	rajasthan	rural	no education	hindu	male	poorest	2294	not anemic	2	female	respondent	2	2800	no	no	-294	-79	142	8	2	2	1	0	0	0	2	2	-2.94	-0.79	1.42	1	0	0	1	1	1	4	0
29	25-29	meghalaya	rural	secondary	christian	male	middle	1922	not anemic	2	female	respondent	4	2500	no	no	152	-57	-237	51	7	2	1	0	0	1	2	2	1.52	-0.57	-2.37	0	1	0	0	2	4	4	0
37	35-39	arunachal pradesh	urban	higher	hindu	male	richer	2057	mild	2	male	respondent	no antenatal visits	2000	no	no	-102	-46	27	52	7	2	0	0	0	0	2	3	-1.02	-0.46	0.27	0	0	0	0	3	1	3	0
30	30-34	madhya pradesh	rural	no education	hindu	male	poorest	1837	mild	4	male	respondent	no antenatal visits	3000	no	no	-145	-234	-238	40	6	3	1	0	0	0	1	2	-1.45	-2.34	-2.38	0	1	1	0	1	1	2	0
30	30-34	assam	urban	secondary	hindu	male	middle	2734	moderate	2	female	respondent	7	3700	no	no	15	5	-4	49	7	2	1	0	0	1	3	2	0.15	0.05	-0.04	0	0	0	0	2	1	2	0
32	30-34	madhya pradesh	urban	no education	hindu	male	middle	2051	moderate	2	male	respondent	8	2500	no	yes	-169	-131	-42	53	7	2	1	1	0	1	2	2	-1.69	-1.31	-0.42	0	0	0	0	1	1	3	0
30	30-34	kerala	rural	higher	hindu	male	middle	2048	not anemic	2	male	respondent	10	3000	no	no	-119	-178	-175	33	5	2	1	0	0	1	2	2	-1.19	-1.78	-1.75	0	0	0	0	3	1	4	0
25	25-29	tamil nadu	rural	no education	hindu	male	poorer	1973	moderate	3	male	respondent	no antenatal visits	3000	no	no	-136	-125	-69	43	6	3	1	0	0	0	2	2	-1.36	-1.25	-0.69	0	0	0	0	1	1	2	0
23	20-24	bihar	rural	secondary	hindu	male	poorer	1634	mild	3	female	respondent	3	2250	no	no	-19	-27	-27	15	3	3	0	0	0	0	1	2	-0.19	-0.27	-0.27	0	0	0	0	2	1	1	0
29	25-29	tamil nadu	rural	higher	hindu	male	richer	2590	mild	1	female	respondent	9	3250	no	no	-35	-60	-58	42	6	1	1	0	0	1	3	2	-0.35	-0.6	-0.58	0	0	0	0	3	1	3	0
27	25-29	uttar pradesh	urban	primary	hindu	male	poorest	1598	mild	3	female	respondent	no antenatal visits	2500	no	no	-104	-254	-268	9	2	3	1	0	0	0	1	2	-1.04	-2.54	-2.68	0	1	1	0	1	1	2	0
22	20-24	rajasthan	rural	primary	hindu	male	richer	2240	not anemic	2	female	respondent	12	2500	no	yes	88	-10	-69	7	2	2	1	1	0	1	2	2	0.88	-0.1	-0.69	0	0	0	0	1	1	3	0
43	40-44	uttar pradesh	rural	no education	muslim	male	middle	2873	not anemic	5	female	respondent	4	4000	no	no	-102	-84	-53	13	3	3	1	0	0	1	3	3	-1.02	-0.84	-0.53	0	0	0	0	1	2	2	0
26	25-29	uttarakhand	rural	secondary	hindu	female	richer	1962	moderate	1	female	respondent	no antenatal visits	2500	yes, last two weeks	yes	294	-45	-303	33	5	1	1	1	1	0	2	2	2.94	-0.45	-3.03	0	1	0	0	2	1	3	0
25	25-29	maharashtra	rural	secondary	muslim	male	middle	2073	not anemic	2	male	respondent	no antenatal visits	2700	no	no	-261	-127	15	11	2	2	1	0	0	0	2	2	-2.61	-1.27	0.15	1	0	0	0	2	2	1	0
32	30-34	west bengal	rural	secondary	hindu	male	richest	1796	mild	2	female	respondent	5	2600	no	no	548	85	-263	21	4	2	1	0	0	1	1	2	5.48	0.85	-2.63	0	1	0	0	2	1	1	0
24	20-24	jharkhand	urban	secondary	muslim	female	richest	2778	not anemic	1	male	respondent	7	3000	no	yes	-101	-23	57	59	7	1	1	1	1	1	3	2	-1.01	-0.23	0.57	0	0	0	0	2	2	2	0
19	15-19	haryana	urban	secondary	hindu	male	richer	2266	not anemic	2	female	respondent	no antenatal visits	2500	no	no	480	75	-313	42	6	2	1	0	0	0	2	1	4.8	0.75	-3.13	0	1	0	0	2	1	1	0
31	30-34	madhya pradesh	rural	secondary	hindu	male	middle	1564	mild	2	male	respondent	3	3000	no	no	-94	-191	-215	29	5	2	1	0	0	0	1	2	-0.94	-1.91	-2.15	0	1	0	0	2	1	2	0
28	25-29	madhya pradesh	rural	primary	hindu	male	poorest	2332	not anemic	5	male	respondent	no antenatal visits	3000	no	no	-161	-40	43	15	3	3	1	0	0	0	2	2	-1.61	-0.4	0.43	0	0	0	0	1	1	3	0
24	20-24	bihar	rural	secondary	hindu	male	poorest	2369	moderate	1	female	respondent	3	2000	yes, last two weeks	yes	54	-57	-136	48	7	1	0	1	0	0	2	2	0.54	-0.57	-1.36	0	0	0	0	2	1	2	0
29	25-29	manipur	rural	higher	hindu	female	middle	2904	not anemic	1	male	respondent	8	3200	no	no	-150	-158	-116	38	6	1	1	0	1	1	3	2	-1.5	-1.58	-1.16	0	0	0	0	3	1	1	0
33	30-34	maharashtra	rural	secondary	buddhist/neo-buddhist	male	middle	2459	not anemic	2	male	respondent	5	2500	no	no	40	-183	-286	6	2	2	1	0	0	1	2	2	0.4	-1.83	-2.86	0	1	0	0	2	5	3	0
31	30-34	uttar pradesh	rural	no education	muslim	male	poorer	1991	mild	6	female	respondent	no antenatal visits	3000	no	no	-242	-273	-186	48	7	3	1	0	0	0	2	2	-2.42	-2.73	-1.86	1	0	1	0	1	2	1	0
25	25-29	madhya pradesh	rural	no education	hindu	male	middle	2040	not anemic	2	female	respondent	3	3000	no	no	472	-17	-388	31	5	2	1	0	0	0	2	2	4.72	-0.17	-3.88	0	1	0	0	1	1	2	0
25	25-29	karnataka	rural	secondary	hindu	male	middle	2059	not anemic	2	male	respondent	5	4000	no	no	-177	-153	-82	41	6	2	1	0	0	1	2	2	-1.77	-1.53	-0.82	0	0	0	0	2	1	3	0
38	35-39	odisha	rural	primary	hindu	male	poorest	2153	not anemic	7	female	respondent	7	3600	yes, last two weeks	no	131	77	28	10	2	3	1	1	0	1	2	3	1.31	0.77	0.28	0	0	0	0	1	1	2	0
40	40-44	rajasthan	urban	no education	hindu	male	richer	2195	mild	2	male	respondent	7	2500	no	no	-120	-86	-36	31	5	2	1	0	0	1	2	3	-1.2	-0.86	-0.36	0	0	0	0	1	1	2	0
29	25-29	odisha	rural	no education	hindu	male	poorest	1966	mild	3	female	respondent	4	2900	no	no	-29	-127	-158	19	4	3	1	0	0	1	2	2	-0.29	-1.27	-1.58	0	0	0	0	1	1	4	0
25	25-29	gujarat	rural	secondary	hindu	male	middle	1685	not anemic	1	male	respondent	5	2500	yes, last two weeks	yes	-262	-251	-176	17	3	1	1	1	0	1	1	2	-2.62	-2.51	-1.76	1	0	1	0	2	1	1	0
30	30-34	west bengal	urban	secondary	muslim	male	richer	2789	mild	1	female	respondent	6	2600	no	no	-163	-71	30	40	6	1	1	0	0	1	3	2	-1.63	-0.71	0.3	0	0	0	0	2	2	1	0
27	25-29	madhya pradesh	rural	no education	hindu	male	poorest	2245	not anemic	3	female	respondent	10	2500	no	no	-161	-247	-222	34	5	3	1	0	0	1	2	2	-1.61	-2.47	-2.22	0	1	1	0	1	1	4	0
25	25-29	haryana	urban	no education	hindu	male	richer	2230	mild	2	male	respondent	no antenatal visits	2500	no	no	-198	-298	-293	37	6	2	1	0	0	0	2	2	-1.98	-2.98	-2.93	0	1	1	0	1	1	3	0
22	20-24	uttar pradesh	rural	secondary	hindu	male	poorest	2081	mild	1	female	respondent	5	3000	no	no	-287	-182	-54	18	4	1	1	0	0	1	2	2	-2.87	-1.82	-0.54	1	0	0	0	2	1	3	0
28	25-29	himachal pradesh	rural	secondary	hindu	male	richest	2731	moderate	1	female	respondent	8	3300	no	no	-219	-197	-96	48	7	1	1	0	0	1	3	2	-2.19	-1.97	-0.96	1	0	0	0	2	1	3	0
23	20-24	tamil nadu	rural	secondary	hindu	female	poorest	2755	mild	1	male	respondent	6	2300	no	no	-234	-141	-3	48	7	1	0	0	1	1	3	2	-2.34	-1.41	-0.03	1	0	0	0	2	1	2	0
22	20-24	maharashtra	rural	secondary	hindu	male	poorest	1475	mild	2	male	respondent	1	2000	no	no	-141	-122	-68	21	4	2	0	0	0	0	1	2	-1.41	-1.22	-0.68	0	0	0	0	2	1	3	0
33	30-34	rajasthan	urban	primary	hindu	male	poorer	2418	not anemic	5	female	respondent	2	2000	no	no	-89	-229	-262	37	6	3	0	0	0	0	2	2	-0.89	-2.29	-2.62	0	1	1	0	1	1	3	0
25	25-29	tamil nadu	urban	higher	hindu	male	richest	2227	not anemic	1	male	respondent	10	3500	no	no	-85	128	212	13	3	1	1	0	0	1	2	2	-0.85	1.28	2.12	0	0	0	1	3	1	2	0
21	20-24	odisha	rural	secondary	hindu	male	poorest	1590	not anemic	1	male	respondent	3	2500	no	yes	-317	-138	40	13	3	1	1	1	0	0	1	2	-3.17	-1.38	0.4	1	0	0	0	2	1	3	0
36	35-39	uttar pradesh	urban	no education	muslim	male	poorer	2877	not anemic	6	female	respondent	3	5000	no	no	-93	-69	-17	55	7	3	1	0	0	0	3	3	-0.93	-0.69	-0.17	0	0	0	0	1	2	1	0
27	25-29	madhya pradesh	rural	secondary	hindu	male	richer	2040	mild	1	male	respondent	6	2500	no	no	-113	-115	-74	57	7	1	1	0	0	1	2	2	-1.13	-1.15	-0.74	0	0	0	0	2	1	2	0
32	30-34	uttar pradesh	urban	secondary	hindu	male	richest	2040	not anemic	3	male	respondent	no antenatal visits	3500	no	no	-262	-262	-174	41	6	3	1	0	0	0	2	2	-2.62	-2.62	-1.74	1	0	1	0	2	1	3	0
28	25-29	rajasthan	rural	no education	hindu	male	middle	2073	not anemic	3	male	respondent	3	3000	yes, last two weeks	no	-159	-315	-313	8	2	3	1	1	0	0	2	2	-1.59	-3.15	-3.13	0	1	1	0	1	1	2	0
19	15-19	sikkim	rural	primary	hindu	male	middle	2335	mild	1	female	respondent	5	3400	no	no	-178	-110	-16	28	5	1	1	0	0	1	2	1	-1.78	-1.1	-0.16	0	0	0	0	1	1	2	0
29	25-29	maharashtra	rural	secondary	hindu	male	poorer	2602	moderate	1	female	respondent	30	2500	no	yes	-7	-49	-66	14	3	1	1	1	0	1	3	2	-0.07	-0.49	-0.66	0	0	0	0	2	1	4	0
23	20-24	madhya pradesh	rural	secondary	hindu	male	poorest	1640	moderate	1	male	respondent	5	3250	no	no	-113	-185	-173	11	2	1	1	0	0	1	1	2	-1.13	-1.85	-1.73	0	0	0	0	2	1	2	0
20	20-24	uttar pradesh	rural	primary	muslim	male	richer	2052	mild	1	female	respondent	4	1500	yes, last two weeks	no	-154	-175	-94	6	2	1	0	1	0	1	2	2	-1.54	-1.75	-0.94	0	0	0	0	1	2	1	0
32	30-34	assam	rural	secondary	hindu	male	poorer	1921	mild	1	female	respondent	6	3000	no	no	-117	-132	-92	59	7	1	1	0	0	1	2	2	-1.17	-1.32	-0.92	0	0	0	0	2	1	2	0
31	30-34	rajasthan	rural	no education	hindu	male	poorest	1948	not anemic	4	male	respondent	4	2000	no	no	-278	-449	-481	45	6	3	0	0	0	1	2	2	-2.78	-4.49	-4.81	1	1	1	0	1	1	3	0
18	15-19	bihar	rural	secondary	hindu	male	poorest	2062	not anemic	1	male	respondent	no antenatal visits	2500	yes, last two weeks	no	-144	-70	-1	12	3	1	1	1	0	0	2	1	-1.44	-0.7	-0.01	0	0	0	0	2	1	2	0
36	35-39	meghalaya	urban	secondary	christian	female	poorer	2055	mild	6	male	respondent	7	3350	no	no	-251	-175	-51	39	6	3	1	0	1	1	2	3	-2.51	-1.75	-0.51	1	0	0	0	2	4	4	0
27	25-29	karnataka	rural	secondary	hindu	male	middle	1846	moderate	1	male	respondent	6	3000	no	no	-246	-259	-185	42	6	1	1	0	0	1	1	2	-2.46	-2.59	-1.85	1	0	1	0	2	1	2	0
27	25-29	maharashtra	rural	secondary	hindu	female	poorer	2133	mild	4	male	respondent	no antenatal visits	3000	yes, last two weeks	no	-259	-277	-208	22	4	3	1	1	1	0	2	2	-2.59	-2.77	-2.08	1	1	1	0	2	1	1	0
38	35-39	mizoram	urban	secondary	christian	male	richer	2151	not anemic	4	male	respondent	5	2200	no	no	-71	-67	-36	52	7	3	0	0	0	1	2	3	-0.71	-0.67	-0.36	0	0	0	0	2	4	4	0
30	30-34	bihar	rural	no education	hindu	female	poorest	1726	mild	6	female	respondent	2	2500	no	no	-351	-368	-227	46	6	3	1	0	1	0	1	2	-3.51	-3.68	-2.27	1	1	1	0	1	1	3	0
24	20-24	odisha	rural	secondary	hindu	male	poorer	1976	mild	3	male	respondent	5	3200	no	no	3	-26	-31	16	3	3	1	0	0	1	2	2	0.03	-0.26	-0.31	0	0	0	0	2	1	2	0
24	20-24	west bengal	rural	secondary	hindu	male	middle	1841	mild	2	male	respondent	10	2500	no	no	39	-267	-415	22	4	2	1	0	0	1	1	2	0.39	-2.67	-4.15	0	1	1	0	2	1	4	0
33	30-34	chhattisgarh	rural	no education	hindu	male	poorest	2020	not anemic	4	male	respondent	4	2500	no	no	-161	-335	-381	52	7	3	1	0	0	1	2	2	-1.61	-3.35	-3.81	0	1	1	0	1	1	2	0
38	35-39	jammu and kashmir	rural	secondary	muslim	male	richest	2688	moderate	3	female	respondent	12	2500	no	yes	179	85	7	15	3	3	1	1	0	1	3	3	1.79	0.85	0.07	0	0	0	0	2	2	1	0
27	25-29	himachal pradesh	rural	secondary	hindu	male	richer	2488	moderate	1	female	respondent	4	3000	no	no	4	-33	-40	8	2	1	1	0	0	1	2	2	0.04	-0.33	-0.4	0	0	0	0	2	1	4	0
27	25-29	gujarat	rural	no education	hindu	male	poorest	1485	mild	1	female	respondent	no antenatal visits	2500	no	no	-221	-294	-253	15	3	1	1	0	0	0	1	2	-2.21	-2.94	-2.53	1	1	1	0	1	1	2	0
26	25-29	uttar pradesh	rural	secondary	hindu	male	poorer	2184	not anemic	2	female	respondent	2	3000	no	no	-487	-171	195	44	6	2	1	0	0	0	2	2	-4.87	-1.71	1.95	1	0	0	1	2	1	3	0
24	20-24	rajasthan	rural	primary	hindu	male	middle	1535	not anemic	1	male	respondent	1	2000	no	no	-325	-287	-177	16	3	1	0	0	0	0	1	2	-3.25	-2.87	-1.77	1	0	1	0	1	1	2	0
20	20-24	uttar pradesh	urban	secondary	hindu	male	richest	3076	mild	1	male	respondent	10	3600	no	no	-95	-131	-113	11	2	1	1	0	0	1	3	2	-0.95	-1.31	-1.13	0	0	0	0	2	1	2	0
22	20-24	rajasthan	rural	primary	sikh	male	richest	2383	not anemic	2	male	respondent	no antenatal visits	3000	yes, last two weeks	no	-84	-125	-117	42	6	2	1	1	0	0	2	2	-0.84	-1.25	-1.17	0	0	0	0	1	3	2	0
32	30-34	rajasthan	rural	no education	hindu	male	poorer	2888	not anemic	5	male	respondent	no antenatal visits	2500	no	no	-258	-269	-184	48	7	3	1	0	0	0	3	2	-2.58	-2.69	-1.84	1	0	1	0	1	1	3	0
28	25-29	madhya pradesh	rural	secondary	hindu	female	poorer	1721	mild	4	male	respondent	5	2000	no	no	-260	-253	-161	39	6	3	0	0	1	1	1	2	-2.6	-2.53	-1.61	1	0	1	0	2	1	2	0
33	30-34	rajasthan	urban	higher	muslim	male	richer	1892	not anemic	2	male	respondent	5	3000	no	no	332	-109	-419	36	6	2	1	0	0	1	2	2	3.32	-1.09	-4.19	0	1	0	0	3	2	2	0
28	25-29	maharashtra	rural	secondary	hindu	male	poorer	1843	not anemic	1	female	respondent	12	2500	no	no	-174	-143	-57	48	7	1	1	0	0	1	1	2	-1.74	-1.43	-0.57	0	0	0	0	2	1	4	0
23	20-24	gujarat	urban	secondary	hindu	male	richer	1775	mild	1	female	respondent	12	2900	no	no	-16	-96	-128	47	6	1	1	0	0	1	1	2	-0.16	-0.96	-1.28	0	0	0	0	2	1	4	0
29	25-29	madhya pradesh	rural	no education	hindu	male	poorest	1815	not anemic	2	male	respondent	5	3000	no	no	-162	-393	-446	13	3	2	1	0	0	1	1	2	-1.62	-3.93	-4.46	0	1	1	0	1	1	4	0
29	25-29	odisha	rural	no education	hindu	female	poorest	2024	moderate	2	female	respondent	6	3100	no	no	-10	-112	-157	38	6	2	1	0	1	1	2	2	-0.1	-1.12	-1.57	0	0	0	0	1	1	4	0
22	20-24	madhya pradesh	rural	secondary	hindu	male	poorest	1996	not anemic	1	male	respondent	2	4000	no	no	-58	-33	-9	26	5	1	1	0	0	0	2	2	-0.58	-0.33	-0.09	0	0	0	0	2	1	3	0
31	30-34	bihar	rural	no education	hindu	male	poorest	1359	mild	6	female	respondent	no antenatal visits	2500	no	no	-149	-244	-204	7	2	3	1	0	0	0	1	2	-1.49	-2.44	-2.04	0	1	1	0	1	1	2	0
21	20-24	karnataka	urban	secondary	muslim	male	poorest	2478	not anemic	2	male	respondent	2	2000	no	no	-194	-153	-85	18	4	2	0	0	0	0	2	2	-1.94	-1.53	-0.85	0	0	0	0	2	2	2	0
28	25-29	gujarat	rural	primary	hindu	male	richer	1731	mild	2	male	respondent	7	2500	no	no	-296	-198	-47	29	5	2	1	0	0	1	1	2	-2.96	-1.98	-0.47	1	0	0	0	1	1	2	0
27	25-29	jammu and kashmir	rural	secondary	sikh	male	richer	2484	mild	2	female	respondent	20	3000	no	no	-101	-40	12	19	4	2	1	0	0	1	2	2	-1.01	-0.4	0.12	0	0	0	0	2	3	1	0
27	25-29	uttarakhand	rural	no education	muslim	male	middle	1685	not anemic	5	female	respondent	no antenatal visits	3000	no	no	-247	-229	-147	17	3	3	1	0	0	0	1	2	-2.47	-2.29	-1.47	1	0	1	0	1	2	2	0
30	30-34	uttar pradesh	rural	secondary	hindu	male	richer	1592	mild	2	female	respondent	4	2000	no	no	-164	-156	-108	18	4	2	0	0	0	1	1	2	-1.64	-1.56	-1.08	0	0	0	0	2	1	1	0
26	25-29	madhya pradesh	rural	no education	hindu	male	poorest	2124	mild	3	male	respondent	3	2500	no	no	-382	-418	-313	12	3	3	1	0	0	0	2	2	-3.82	-4.18	-3.13	1	1	1	0	1	1	2	0
22	20-24	tamil nadu	rural	secondary	hindu	male	middle	1744	mild	1	female	respondent	13	2450	no	no	-418	-104	208	10	2	1	0	0	0	1	1	2	-4.18	-1.04	2.08	1	0	0	1	2	1	2	0
25	25-29	jharkhand	rural	higher	hindu	male	poorer	2091	not anemic	2	female	respondent	2	2500	no	no	-183	-176	-93	55	7	2	1	0	0	0	2	2	-1.83	-1.76	-0.93	0	0	0	0	3	1	3	0
30	30-34	madhya pradesh	urban	secondary	muslim	male	richer	2105	mild	2	male	respondent	7	2500	no	no	-328	-243	-113	22	4	2	1	0	0	1	2	2	-3.28	-2.43	-1.13	1	0	1	0	2	2	2	0
25	25-29	jharkhand	rural	secondary	hindu	male	poorer	2036	mild	3	male	respondent	5	2600	no	no	-387	-279	-121	18	4	3	1	0	0	1	2	2	-3.87	-2.79	-1.21	1	0	1	0	2	1	2	0
25	25-29	tamil nadu	rural	secondary	hindu	female	middle	2290	not anemic	4	male	respondent	4	4000	no	no	-474	-512	-416	50	7	3	1	0	1	1	2	2	-4.74	-5.12	-4.16	1	1	1	0	2	1	2	0
33	30-34	chhattisgarh	urban	higher	hindu	male	richest	2460	not anemic	2	female	respondent	9	3100	no	no	-128	-139	-108	17	3	2	1	0	0	1	2	2	-1.28	-1.39	-1.08	0	0	0	0	3	1	2	0
30	30-34	madhya pradesh	rural	primary	hindu	female	poorest	1760	mild	6	male	respondent	no antenatal visits	3000	no	no	-227	-214	-133	35	5	3	1	0	1	0	1	2	-2.27	-2.14	-1.33	1	0	1	0	1	1	2	0
32	30-34	delhi	urban	secondary	hindu	male	richest	2622	mild	2	male	respondent	9	3000	no	no	-212	-38	134	46	6	2	1	0	0	1	3	2	-2.12	-0.38	1.34	1	0	0	1	2	1	1	0
35	35-39	nagaland	rural	secondary	christian	male	middle	2854	not anemic	5	female	respondent	3	3700	no	no	-110	-31	35	27	5	3	1	0	0	0	3	3	-1.1	-0.31	0.35	0	0	0	0	2	4	4	0
26	25-29	karnataka	rural	higher	hindu	male	richer	2212	moderate	1	female	respondent	6	3000	no	no	-217	-154	-36	46	6	1	1	0	0	1	2	2	-2.17	-1.54	-0.36	1	0	0	0	3	1	2	0
33	30-34	odisha	rural	primary	hindu	male	poorer	1400	not anemic	2	male	respondent	5	2500	no	no	-191	-152	-56	50	7	2	1	0	0	1	1	2	-1.91	-1.52	-0.56	0	0	0	0	1	1	2	0
37	35-39	gujarat	urban	secondary	hindu	male	richest	2881	mild	2	female	respondent	9	3500	no	no	-213	-119	7	42	6	2	1	0	0	1	3	3	-2.13	-1.19	0.07	1	0	0	0	2	1	2	0
22	20-24	punjab	rural	primary	sikh	male	middle	1832	moderate	2	female	respondent	4	2500	no	no	-233	-100	33	24	5	2	1	0	0	1	1	2	-2.33	-1	0.33	1	0	0	0	1	3	3	0
30	30-34	bihar	rural	secondary	hindu	female	poorer	2604	mild	3	male	respondent	5	3000	no	no	-279	-238	-118	35	5	3	1	0	1	1	3	2	-2.79	-2.38	-1.18	1	0	1	0	2	1	2	0
24	20-24	rajasthan	rural	primary	sikh	male	poorer	1902	not anemic	2	female	respondent	4	3000	no	no	14	60	80	45	6	2	1	0	0	1	2	2	0.14	0.6	0.8	0	0	0	0	1	3	3	0
35	35-39	tamil nadu	rural	no education	hindu	male	poorer	1668	not anemic	2	male	respondent	8	2500	no	no	179	-50	-237	47	6	2	1	0	0	1	1	3	1.79	-0.5	-2.37	0	1	0	0	1	1	3	0
26	25-29	jammu and kashmir	rural	no education	muslim	male	poorer	1989	mild	1	male	respondent	8	2500	no	yes	-209	-172	-68	9	2	1	1	1	0	1	2	2	-2.09	-1.72	-0.68	1	0	0	0	1	2	4	0
33	30-34	jammu and kashmir	rural	secondary	hindu	male	richer	2468	mild	2	male	respondent	8	4150	no	no	-41	-61	-60	58	7	2	1	0	0	1	2	2	-0.41	-0.61	-0.6	0	0	0	0	2	1	1	0
20	20-24	telangana	rural	secondary	hindu	male	middle	2017	mild	2	male	respondent	6	2450	no	no	136	-43	-140	9	2	2	0	0	0	1	2	2	1.36	-0.43	-1.4	0	0	0	0	2	1	2	0
28	25-29	madhya pradesh	urban	secondary	muslim	male	middle	2991	mild	4	male	respondent	6	5000	no	no	-307	36	239	20	4	3	1	0	0	1	3	2	-3.07	0.36	2.39	1	0	0	1	2	2	2	0
32	30-34	madhya pradesh	rural	no education	hindu	female	poorest	2119	mild	6	male	respondent	no antenatal visits	3000	no	no	-208	-219	-169	16	3	3	1	0	1	0	2	2	-2.08	-2.19	-1.69	1	0	1	0	1	1	4	0
37	35-39	assam	urban	higher	hindu	male	richest	1730	mild	1	male	respondent	3	2750	no	no	-101	-153	-146	41	6	1	1	0	0	0	1	3	-1.01	-1.53	-1.46	0	0	0	0	3	1	1	0
25	25-29	maharashtra	urban	no education	muslim	male	middle	2061	mild	2	female	respondent	14	2500	no	no	-174	-339	-345	12	3	2	1	0	0	1	2	2	-1.74	-3.39	-3.45	0	1	1	0	1	2	1	0
34	30-34	madhya pradesh	urban	higher	hindu	male	richest	1797	mild	2	male	respondent	2	2000	no	no	-261	-286	-205	29	5	2	0	0	0	0	1	2	-2.61	-2.86	-2.05	1	1	1	0	3	1	1	0
23	20-24	madhya pradesh	rural	primary	muslim	male	poorer	1863	not anemic	2	male	respondent	30	2500	yes, last two weeks	no	-71	-181	-215	46	6	2	1	1	0	1	2	2	-0.71	-1.81	-2.15	0	1	0	0	1	2	2	0
25	25-29	uttar pradesh	rural	higher	hindu	male	richest	2127	mild	2	male	respondent	2	3000	no	no	-129	-177	-156	19	4	2	1	0	0	0	2	2	-1.29	-1.77	-1.56	0	0	0	0	3	1	1	0
28	25-29	tamil nadu	urban	secondary	hindu	male	richer	2261	not anemic	2	female	respondent	12	2500	no	no	161	69	-30	23	4	2	1	0	0	1	2	2	1.61	0.69	-0.3	0	0	0	0	2	1	2	0
30	30-34	daman and diu	rural	secondary	hindu	male	richer	2197	mild	3	male	respondent	20	1400	no	no	-234	-262	-158	7	2	3	0	0	0	1	2	2	-2.34	-2.62	-1.58	1	0	1	0	2	1	2	0
21	20-24	rajasthan	urban	no education	hindu	male	richest	1960	not anemic	1	female	respondent	6	2500	yes, last two weeks	no	-7	-99	-140	46	6	1	1	1	0	1	2	2	-0.07	-0.99	-1.4	0	0	0	0	1	1	2	0
30	30-34	bihar	rural	no education	hindu	male	poorest	1935	not anemic	4	male	respondent	no antenatal visits	2500	no	no	-278	-229	-121	24	5	3	1	0	0	0	2	2	-2.78	-2.29	-1.21	1	0	1	0	1	1	2	0
31	30-34	gujarat	urban	secondary	hindu	female	richer	1788	mild	2	male	respondent	no antenatal visits	2500	no	no	-237	-231	-160	21	4	2	1	0	1	0	1	2	-2.37	-2.31	-1.6	1	0	1	0	2	1	2	0
23	20-24	karnataka	rural	secondary	hindu	male	richer	2079	mild	2	male	respondent	5	3000	no	no	-181	-189	-117	10	2	2	1	0	0	1	2	2	-1.81	-1.89	-1.17	0	0	0	0	2	1	2	0
24	20-24	maharashtra	rural	secondary	hindu	female	poorest	2019	moderate	1	male	respondent	2	2005	no	no	-348	-309	-191	23	4	1	0	0	1	0	2	2	-3.48	-3.09	-1.91	1	0	1	0	2	1	4	0
22	20-24	uttar pradesh	urban	higher	hindu	female	richest	2119	not anemic	1	male	respondent	9	3500	no	yes	186	74	-38	35	5	1	1	1	1	1	2	2	1.86	0.74	-0.38	0	0	0	0	3	1	2	0
20	20-24	west bengal	rural	secondary	hindu	male	poorer	3521	not anemic	1	male	respondent	6	2600	no	no	-72	-128	-130	52	7	1	1	0	0	1	3	2	-0.72	-1.28	-1.3	0	0	0	0	2	1	3	0
18	15-19	karnataka	rural	secondary	hindu	male	poorer	1911	not anemic	1	female	respondent	4	2900	no	no	-219	-80	34	20	4	1	1	0	0	1	2	1	-2.19	-0.8	0.34	1	0	0	0	2	1	4	0
35	35-39	chhattisgarh	rural	no education	hindu	male	poorest	2479	mild	4	female	respondent	2	2500	no	no	-313	-304	-159	59	7	3	1	0	0	0	2	3	-3.13	-3.04	-1.59	1	0	1	0	1	1	4	0
23	20-24	west bengal	rural	secondary	hindu	male	middle	2177	mild	1	male	respondent	1	2200	no	yes	-301	-270	-142	49	7	1	0	1	0	0	2	2	-3.01	-2.7	-1.42	1	0	1	0	2	1	2	0
23	20-24	odisha	rural	secondary	hindu	male	poorer	1755	not anemic	1	male	respondent	no antenatal visits	2700	yes, last two weeks	no	-104	-178	-188	35	5	1	1	1	0	0	1	2	-1.04	-1.78	-1.88	0	0	0	0	2	1	4	0
22	20-24	uttar pradesh	rural	secondary	muslim	male	middle	1798	not anemic	1	male	respondent	3	3500	no	no	-156	-156	-110	19	4	1	1	0	0	0	1	2	-1.56	-1.56	-1.1	0	0	0	0	2	2	2	0
25	25-29	arunachal pradesh	urban	secondary	other	male	richer	2579	mild	2	male	respondent	4	3030	no	no	-531	-188	134	25	5	2	1	0	0	1	3	2	-5.31	-1.88	1.34	1	0	0	1	2	5	4	0
30	30-34	uttar pradesh	rural	secondary	hindu	male	poorer	2496	mild	2	female	respondent	no antenatal visits	3000	no	yes	-10	-169	-220	8	2	2	1	1	0	0	2	2	-0.1	-1.69	-2.2	0	1	0	0	2	1	3	0
26	25-29	uttar pradesh	rural	primary	hindu	male	poorer	2665	moderate	3	male	respondent	6	1500	no	no	-221	-197	-82	7	2	3	0	0	0	1	3	2	-2.21	-1.97	-0.82	1	0	0	0	1	1	2	0
21	20-24	haryana	rural	higher	hindu	male	richest	1729	not anemic	1	male	respondent	4	2700	no	no	-308	-39	189	9	2	1	1	0	0	1	1	2	-3.08	-0.39	1.89	1	0	0	1	3	1	2	0
29	25-29	punjab	urban	higher	sikh	male	richest	2133	mild	2	female	respondent	6	2600	no	no	-23	-136	-185	31	5	2	1	0	0	1	2	2	-0.23	-1.36	-1.85	0	0	0	0	3	3	1	0
32	30-34	uttar pradesh	rural	no education	hindu	male	poorer	1613	not anemic	5	male	respondent	2	3000	yes, last two weeks	yes	-548	-368	-87	34	5	3	1	1	0	0	1	2	-5.48	-3.68	-0.87	1	0	1	0	1	1	2	0
26	25-29	bihar	rural	no education	hindu	male	poorer	1792	moderate	2	female	respondent	3	3500	no	yes	-172	-80	19	27	5	2	1	1	0	0	1	2	-1.72	-0.8	0.19	0	0	0	0	1	1	2	0
24	20-24	madhya pradesh	rural	no education	hindu	male	poorest	2065	mild	2	male	respondent	10	2500	no	no	46	-198	-343	43	6	2	1	0	0	1	2	2	0.46	-1.98	-3.43	0	1	0	0	1	1	4	0
31	30-34	odisha	rural	primary	hindu	male	poorer	1904	not anemic	2	female	respondent	2	3200	no	no	-232	-167	-71	14	3	2	1	0	0	0	2	2	-2.32	-1.67	-0.71	1	0	0	0	1	1	2	0
30	30-34	madhya pradesh	urban	higher	hindu	male	richer	2076	not anemic	1	male	respondent	4	2000	no	no	-156	-127	-69	19	4	1	0	0	0	1	2	2	-1.56	-1.27	-0.69	0	0	0	0	3	1	1	0
27	25-29	rajasthan	rural	no education	hindu	male	poorest	1733	not anemic	4	male	respondent	3	1500	no	yes	-261	-326	-273	56	7	3	0	1	0	0	1	2	-2.61	-3.26	-2.73	1	1	1	0	1	1	2	0
30	30-34	haryana	rural	secondary	hindu	male	richer	2075	moderate	2	male	respondent	3	3000	no	yes	-28	-291	-417	30	5	2	1	1	0	0	2	2	-0.28	-2.91	-4.17	0	1	1	0	2	1	3	0
23	20-24	uttar pradesh	rural	secondary	hindu	male	poorer	1627	severe	2	male	respondent	1	2000	no	no	-137	-151	-105	52	7	2	0	0	0	0	1	2	-1.37	-1.51	-1.05	0	0	0	0	2	1	1	0
39	35-39	arunachal pradesh	rural	no education	christian	male	richer	2185	not anemic	3	male	respondent	no antenatal visits	2700	don't know	don't know	-196	-52	86	39	6	3	1	0	0	0	2	3	-1.96	-0.52	0.86	0	0	0	0	1	4	4	0
17	15-19	maharashtra	rural	secondary	hindu	female	poorest	2493	not anemic	1	male	respondent	2	1750	no	no	-177	-112	-33	21	4	1	0	0	1	0	2	1	-1.77	-1.12	-0.33	0	0	0	0	2	1	2	0
23	20-24	punjab	rural	secondary	sikh	male	richest	1944	mild	1	female	respondent	5	2500	no	yes	5	55	72	18	4	1	1	1	0	1	2	2	0.05	0.55	0.72	0	0	0	0	2	3	3	0
29	25-29	arunachal pradesh	rural	no education	other	male	poorer	2083	mild	1	male	respondent	3	3300	no	no	-244	-39	101	19	4	1	1	0	0	0	2	2	-2.44	-0.39	1.01	1	0	0	1	1	5	4	0
33	30-34	himachal pradesh	rural	secondary	hindu	male	richest	2492	moderate	2	male	respondent	8	3000	no	no	277	-65	-356	54	7	2	1	0	0	1	2	2	2.77	-0.65	-3.56	0	1	0	0	2	1	3	0
23	20-24	puducherry	urban	no education	hindu	male	richer	2722	not anemic	2	female	respondent	9	3000	no	no	-113	-105	-64	24	5	2	1	0	0	1	3	2	-1.13	-1.05	-0.64	0	0	0	0	1	1	2	0
27	25-29	maharashtra	rural	secondary	hindu	male	richer	1804	not anemic	2	male	respondent	9	2750	no	no	-238	-180	-72	27	5	2	1	0	0	1	1	2	-2.38	-1.8	-0.72	1	0	0	0	2	1	2	0
33	30-34	madhya pradesh	urban	secondary	hindu	male	richer	2294	not anemic	3	male	respondent	3	3260	no	no	-71	-163	-191	37	6	3	1	0	0	0	2	2	-0.71	-1.63	-1.91	0	0	0	0	2	1	4	0
24	20-24	chhattisgarh	rural	secondary	hindu	male	poorest	1940	mild	1	male	respondent	4	2000	yes, last two weeks	no	-350	-291	-165	21	4	1	0	1	0	1	2	2	-3.5	-2.91	-1.65	1	0	1	0	2	1	4	0
32	30-34	rajasthan	rural	no education	hindu	male	middle	3261	moderate	2	female	respondent	3	3000	no	no	-351	-226	-17	33	5	2	1	0	0	0	3	2	-3.51	-2.26	-0.17	1	0	1	0	1	1	2	0
25	25-29	assam	rural	secondary	hindu	male	poorest	3381	not anemic	2	male	respondent	4	2700	no	no	-114	-189	-183	12	3	2	1	0	0	1	3	2	-1.14	-1.89	-1.83	0	0	0	0	2	1	2	0
32	30-34	mizoram	rural	primary	christian	male	middle	2724	mild	4	male	respondent	2	3600	no	no	257	86	-72	32	5	3	1	0	0	0	3	2	2.57	0.86	-0.72	0	0	0	0	1	4	4	0
37	35-39	bihar	rural	no education	hindu	male	poorest	2130	mild	5	male	respondent	3	3000	yes, last two weeks	no	-175	-124	-42	38	6	3	1	1	0	0	2	3	-1.75	-1.24	-0.42	0	0	0	0	1	1	2	0
26	25-29	bihar	rural	no education	hindu	male	poorest	1705	mild	3	female	respondent	no antenatal visits	2500	no	no	131	-71	-178	11	2	3	1	0	0	0	1	2	1.31	-0.71	-1.78	0	0	0	0	1	1	2	0
22	20-24	uttar pradesh	urban	secondary	muslim	male	richer	1543	mild	1	male	respondent	3	2500	no	no	-263	-298	-223	11	2	1	1	0	0	0	1	2	-2.63	-2.98	-2.23	1	1	1	0	2	2	2	0
28	25-29	uttar pradesh	urban	secondary	hindu	male	richest	2997	not anemic	1	female	respondent	6	1900	no	no	-405	-265	-67	18	4	1	0	0	0	1	3	2	-4.05	-2.65	-0.67	1	0	1	0	2	1	1	0
24	20-24	jharkhand	rural	secondary	hindu	male	richest	1912	mild	1	female	respondent	7	3000	yes, last two weeks	yes	93	51	-4	21	4	1	1	1	0	1	2	2	0.93	0.51	-0.04	0	0	0	0	2	1	2	0
23	20-24	rajasthan	rural	secondary	hindu	male	richer	1969	not anemic	1	male	respondent	8	2750	no	yes	-269	-230	-138	15	3	1	1	1	0	1	2	2	-2.69	-2.3	-1.38	1	0	1	0	2	1	2	0
25	25-29	jharkhand	rural	secondary	other	male	poorest	2292	not anemic	1	male	respondent	2	3500	no	no	-339	-290	-138	39	6	1	1	0	0	0	2	2	-3.39	-2.9	-1.38	1	0	1	0	2	5	4	0
28	25-29	himachal pradesh	rural	secondary	hindu	male	richest	2386	not anemic	1	female	respondent	9	3500	no	no	-20	-10	-2	39	6	1	1	0	0	1	2	2	-0.2	-0.1	-0.02	0	0	0	0	2	1	1	0
22	20-24	madhya pradesh	rural	no education	hindu	male	poorest	1888	moderate	4	male	respondent	2	2900	no	no	-202	-218	-156	11	2	3	1	0	0	0	2	2	-2.02	-2.18	-1.56	1	0	1	0	1	1	4	0
22	20-24	andhra pradesh	urban	no education	hindu	male	poorer	1796	mild	2	female	respondent	13	3500	no	no	-198	-195	-136	14	3	2	1	0	0	1	1	2	-1.98	-1.95	-1.36	0	0	0	0	1	1	2	0
30	30-34	chhattisgarh	rural	secondary	hindu	male	poorer	1786	mild	2	male	respondent	4	2500	no	no	-323	-388	-294	9	2	2	1	0	0	1	1	2	-3.23	-3.88	-2.94	1	1	1	0	2	1	2	0
24	20-24	mizoram	rural	secondary	christian	male	poorer	2905	not anemic	3	male	respondent	2	3200	no	no	-134	-60	31	46	6	3	1	0	0	0	3	2	-1.34	-0.6	0.31	0	0	0	0	2	4	4	0
30	30-34	west bengal	rural	no education	hindu	male	poorest	1810	mild	4	male	respondent	4	2800	no	yes	-293	-313	-218	32	5	3	1	1	0	1	1	2	-2.93	-3.13	-2.18	1	1	1	0	1	1	4	0
23	20-24	punjab	rural	secondary	sikh	male	richest	2054	mild	1	male	respondent	5	2750	no	no	-184	-297	-293	12	3	1	1	0	0	1	2	2	-1.84	-2.97	-2.93	0	1	1	0	2	3	3	0
25	25-29	bihar	rural	no education	hindu	male	poorer	1886	mild	3	male	respondent	3	3000	no	yes	-236	-124	-11	21	4	3	1	1	0	0	2	2	-2.36	-1.24	-0.11	1	0	0	0	1	1	2	0
19	15-19	assam	rural	secondary	hindu	male	poorest	1875	mild	1	female	respondent	3	2500	no	no	-223	-111	1	12	3	1	1	0	0	0	2	1	-2.23	-1.11	0.01	1	0	0	0	2	1	2	0
23	20-24	arunachal pradesh	rural	secondary	other	male	richest	1851	mild	2	female	respondent	3	3000	no	no	-107	7	92	37	6	2	1	0	0	0	2	2	-1.07	0.07	0.92	0	0	0	0	2	5	4	0
22	20-24	uttar pradesh	rural	secondary	hindu	female	middle	1967	moderate	2	female	respondent	3	2500	yes, last two weeks	yes	-4	-61	-73	8	2	2	1	1	1	0	2	2	-0.04	-0.61	-0.73	0	0	0	0	2	1	2	0
29	25-29	chhattisgarh	rural	primary	hindu	male	poorer	2626	mild	2	female	respondent	5	3000	no	no	-277	-298	-188	55	7	2	1	0	0	1	3	2	-2.77	-2.98	-1.88	1	0	1	0	1	1	4	0
39	35-39	west bengal	rural	secondary	hindu	male	middle	1668	not anemic	5	female	respondent	3	2500	no	no	-190	-216	-153	40	6	3	1	0	0	0	1	3	-1.9	-2.16	-1.53	0	0	1	0	2	1	3	0
38	35-39	jharkhand	rural	no education	hindu	male	poorer	1994	mild	4	female	respondent	5	2500	no	no	-278	-198	-44	45	6	3	1	0	0	1	2	3	-2.78	-1.98	-0.44	1	0	0	0	1	1	2	0
24	20-24	odisha	rural	secondary	hindu	male	middle	1928	not anemic	1	male	respondent	4	2000	no	no	-214	-140	-4	7	2	1	0	0	0	1	2	2	-2.14	-1.4	-0.04	1	0	0	0	2	1	2	0
20	20-24	mizoram	rural	secondary	christian	male	richer	2373	mild	1	male	respondent	1	3300	no	no	56	21	-11	33	5	1	1	0	0	0	2	2	0.56	0.21	-0.11	0	0	0	0	2	4	4	0
22	20-24	bihar	rural	no education	hindu	male	poorest	1854	moderate	1	female	respondent	2	3000	no	no	137	-207	-372	8	2	1	1	0	0	0	2	2	1.37	-2.07	-3.72	0	1	1	0	1	1	2	0
38	35-39	odisha	rural	primary	hindu	male	poorest	2153	not anemic	3	male	respondent	5	2500	no	no	-270	-276	-178	52	7	3	1	0	0	1	2	3	-2.7	-2.76	-1.78	1	0	1	0	1	1	3	0
24	20-24	tamil nadu	rural	primary	hindu	male	middle	2511	not anemic	2	male	respondent	7	2750	no	no	-252	-212	-123	21	4	2	1	0	0	1	3	2	-2.52	-2.12	-1.23	1	0	1	0	1	1	2	0
28	25-29	rajasthan	urban	secondary	hindu	male	richer	1983	mild	4	male	respondent	2	2500	no	no	-147	-251	-264	35	5	3	1	0	0	0	2	2	-1.47	-2.51	-2.64	0	1	1	0	2	1	1	0
27	25-29	goa	urban	no education	muslim	male	richer	2068	mild	3	male	respondent	5	2500	no	yes	-171	-238	-218	43	6	3	1	1	0	1	2	2	-1.71	-2.38	-2.18	0	1	1	0	1	2	1	0
22	20-24	bihar	rural	primary	hindu	female	middle	2018	mild	1	male	respondent	2	2500	no	no	-208	-211	-141	25	5	1	1	0	1	0	2	2	-2.08	-2.11	-1.41	1	0	1	0	1	1	2	0
31	30-34	madhya pradesh	rural	secondary	hindu	male	richer	1813	moderate	2	female	respondent	2	3000	no	no	128	-53	-155	15	3	2	1	0	0	0	1	2	1.28	-0.53	-1.55	0	0	0	0	2	1	2	0
22	20-24	uttar pradesh	rural	higher	hindu	male	middle	2768	not anemic	2	female	respondent	no antenatal visits	2500	no	yes	249	92	-58	23	4	2	1	1	0	0	3	2	2.49	0.92	-0.58	0	0	0	0	3	1	2	0
25	25-29	bihar	rural	no education	hindu	female	poorer	2142	not anemic	4	male	respondent	no antenatal visits	4300	no	no	497	-3	-314	14	3	3	1	0	1	0	2	2	4.97	-0.03	-3.14	0	1	0	0	1	1	2	0
26	25-29	odisha	rural	no education	christian	male	poorest	2039	not anemic	3	male	respondent	2	2500	no	no	-251	-184	-90	19	4	3	1	0	0	0	2	2	-2.51	-1.84	-0.9	1	0	0	0	1	4	3	0
26	25-29	rajasthan	rural	primary	hindu	male	richer	2396	mild	2	male	respondent	3	2500	no	no	-199	-155	-56	48	7	2	1	0	0	0	2	2	-1.99	-1.55	-0.56	0	0	0	0	1	1	2	0
28	25-29	madhya pradesh	rural	primary	hindu	male	poorer	2211	mild	2	male	respondent	4	2500	no	no	-20	-244	-323	16	3	2	1	0	0	1	2	2	-0.2	-2.44	-3.23	0	1	1	0	1	1	2	0
22	20-24	rajasthan	urban	secondary	hindu	male	poorer	2602	mild	2	male	respondent	no antenatal visits	2000	no	no	-286	-305	-213	36	6	2	0	0	0	0	3	2	-2.86	-3.05	-2.13	1	1	1	0	2	1	2	0
28	25-29	himachal pradesh	rural	higher	hindu	male	richer	1793	not anemic	1	female	respondent	6	2700	no	no	-299	-172	10	37	6	1	1	0	0	1	1	2	-2.99	-1.72	0.1	1	0	0	0	3	1	1	0
32	30-34	assam	rural	secondary	hindu	male	poorer	1790	not anemic	1	male	respondent	4	3700	no	yes	-92	-142	-142	34	5	1	1	1	0	1	1	2	-0.92	-1.42	-1.42	0	0	0	0	2	1	1	0
30	30-34	rajasthan	urban	primary	hindu	male	richer	2790	mild	2	male	respondent	8	3000	no	no	-76	-69	-46	27	5	2	1	0	0	1	3	2	-0.76	-0.69	-0.46	0	0	0	0	1	1	2	0
29	25-29	uttar pradesh	rural	primary	hindu	male	middle	2097	not anemic	3	male	respondent	3	5000	no	no	-48	-31	-3	42	6	3	1	0	0	0	2	2	-0.48	-0.31	-0.03	0	0	0	0	1	1	2	0
[truncated: 215,094+ more rows]
